# Supplementary material for: Genome wide genetic dissection of wheat quality and yield related traits and their relationship with grain shape and size traits in an elite × non-adapted bread wheat cross
Source: PLoS One. 2019 Sep 18;14(9):e0221826. doi: 10.1371/journal.pone.0221826 (PMC6750600; doi:10.1371/journal.pone.0221826)
Supplement: S1 Table — Complete genetic map is available in Kumar et al. [22]. (XLSX) [file pone.0221826.s001.xlsx]

## Sheet: S1 Table
S.No.	SNP ID	SNP Name	chrom	Distance (kosambi)	Comulative distances (cM)
1	IWB5769	BS00000744_51	1A	1.7	0
2	IWB27821	Excalibur_c58555_110	1A	0.6	1.7
3	IWB11264	BS00082567_51	1A	0.6	2.3
4	IWA1602	wsnp_Ex_c12254_19574891	1A	0.3	2.9
5	IWB1449	BobWhite_c20902_177	1A	0.4	3.2
6	IWB16597	D_contig33959_220	1A	1.7	3.6
7	IWB8696	BS00056550_51	1A	1.4	5.3
8	IWB7628	BS00026456_51	1A	0.3	6.7
9	IWB24740	Excalibur_c2868_451	1A	0.3	7
10	IWB3240	BobWhite_c4246_367	1A	0.6	7.3
11	IWB1515	BobWhite_c21669_430	1A	0.5	7.9
12	IWB7436	BS00023130_51	1A	1	8.4
13	IWB36466	Jagger_c1888_277	1A	0.4	9.4
14	IWB525	BobWhite_c1361_1187	1A	0.3	9.8
15	IWB29495	Excalibur_c9509_1180	1A	4.8	10.1
16	IWB12361	BS00108351_51	1A	1	14.9
17	IWB6155	BS00010039_51	1A	0.4	15.9
18	IWB43660	Kukri_c29150_143	1A	2.2	16.3
19	IWB71688	Tdurum_contig46413_779	1A	1	18.5
20	IWB10746	BS00074511_51	1A	0.3	19.5
21	IWB7333	BS00022943_51	1A	0.7	19.8
22	IWB35349	IAAV7479	1A	3.7	20.5
23	IWB59322	RAC875_c57939_175	1A	1.5	24.2
24	IWB6999	BS00022270_51	1A	0.9	25.7
25	IWB7219	BS00022701_51	1A	1.6	26.6
26	IWA4034	wsnp_Ex_c4876_8692849	1A	0.9	28.2
27	IWB29601	Excalibur_c97691_225	1A	1	29.1
28	IWB42452	Kukri_c2121_2345	1A	0.6	30.1
29	IWB12206	BS00103478_51	1A	0.3	30.7
30	IWB24273	Excalibur_c25175_512	1A	0.6	31
31	IWB45180	Kukri_c41943_535	1A	1	31.6
32	IWB33339	GENE-3336_136	1A	1.6	32.6
33	IWB2105	BobWhite_c27474_124	1A	0.3	34.2
34	IWB9667	BS00065909_51	1A	23.4	34.5
35	IWB8865	BS00062578_51	1A	8.4	57.9
36	IWB41059	Kukri_c13593_203	1A	0.3	66.3
37	IWB42659	Kukri_c22508_119	1A	4.7	66.6
38	IWB63846	RFL_Contig2160_524	1A	0.4	71.3
39	IWB34995	IAAV5252	1A	2	71.7
40	IWB68106	Tdurum_contig13946_241	1A	1	73.7
41	IWB47933	Kukri_c82555_88	1A	0.7	74.7
42	IWB31932	GENE-0507_285	1A	0.4	75.4
43	IWB45602	Kukri_c46010_146	1A	5.5	75.8
44	IWB26816	Excalibur_c46833_204	1A	1.4	81.3
45	IWB6538	BS00012210_51	1A	2.1	82.7
46	IWB71771	Tdurum_contig47183_205	1A	2.5	84.8
47	IWB74997	tplb0052b04_1651	1A	0.3	87.3
48	IWB45930	Kukri_c4900_2435	1A	0.3	87.6
49	IWB3515	BobWhite_c4646_119	1A	1.4	87.9
50	IWB57837	RAC875_c42365_265	1A	3.6	89.3
51	IWB13493	CAP12_c6266_339	1A	0.3	92.9
52	IWB709	BobWhite_c1488_504	1A	0.3	93.2
53	IWA2020	wsnp_Ex_c15383_23645972	1A	0.5	93.5
54	IWB21126	Ex_c6765_2118	1A	0.5	94
55	IWB7689	BS00028491_51	1A	0.3	94.5
56	IWA3884	wsnp_Ex_c44049_50205904	1A	1.4	94.8
57	IWB3618	BobWhite_c478_1386	1A	0.8	96.2
58	IWB11503	BS00087437_51	1A	2.9	97
59	IWB65878	TA004725-0348	1A	0.3	99.9
60	IWB22767	Excalibur_c16292_1338	1A	2.3	100.2
61	IWB44419	Kukri_c35200_895	1A	4.1	102.5
62	IWB2937	BobWhite_c37935_124	1A	0.3	106.6
63	IWB31675	GENE-0112_64	1A	0.3	106.9
64	IWB6545	BS00012283_51	1A	0.5	107.2
65	IWB11515	BS00087600_51	1A	0.5	107.7
66	IWB34656	IAAV3049	1A	1	108.2
67	IWB12736	CAP11_c1972_285	1A	0.3	109.2
68	IWB6783	BS00021889_51	1A	0.3	109.5
69	IWB7216	BS00022698_51	1A	1.3	109.8
70	IWB64622	RFL_Contig4231_575	1A	0.3	111.1
71	IWB25179	Excalibur_c32167_59	1A	0.3	111.4
72	IWB35023	IAAV5406	1A	0.3	111.7
73	IWB57465	RAC875_c38916_66	1A	1	112
74	IWB7434	BS00023126_51	1A	0.3	113
75	IWB1228	BobWhite_c18881_338	1A	1.3	113.3
76	IWB19958	Ex_c16529_304	1A	0.6	114.6
77	IWB11628	BS00089894_51	1A	0.4	115.2
78	IWB35039	IAAV5535	1A	1.9	115.6
79	IWB57297	RAC875_c37545_289	1A	0.3	117.5
80	IWB43631	Kukri_c29039_315	1A	0.6	117.8
81	IWB10113	BS00067652_51	1A	0.4	118.4
82	IWB74828	tplb0045g22_418	1A	1.2	118.8
83	IWB41966	Kukri_c18413_168	1A	0.3	120
84	IWB6743	BS00021728_51	1A	0.3	120.3
85	IWB46717	Kukri_c58155_786	1A	1	120.6
86	IWB25443	Excalibur_c3429_652	1A	1.3	121.6
87	IWB3489	BobWhite_c46007_582	1A	0.6	122.9
88	IWB10382	BS00069145_51	1A	0.6	123.5
89	IWB65643	TA003063-0097	1A	1	124.1
90	IWB56353	RAC875_c29540_1109	1A	1.3	125.1
91	IWB40942	Kukri_c12984_465	1A	0.6	126.4
92	IWB26566	Excalibur_c44668_382	1A	0.3	127
93	IWB35171	IAAV6234	1A	0.3	127.3
94	IWA6729	wsnp_Ku_c23012_32893918	1A	1.4	127.6
95	IWA3019	wsnp_Ex_c26098_35349418	1A	2.9	129
96	IWB45961	Kukri_c49170_655	1A	0.6	131.9
97	IWB11543	BS00088035_51	1A	0.6	132.5
98	IWB38367	Ku_c13107_579	1A	0.3	133.1
99	IWB10926	BS00077432_51	1A	0.3	133.4
100	IWA931	wsnp_CAP12_c1960_972031	1A	0.3	133.7
101	IWB6974	BS00022220_51	1A	0.3	134
102	IWB7079	BS00022432_51	1A	0.3	134.3
103	IWB56354	RAC875_c29540_391	1A	0.6	134.6
104	IWB49917	Kukri_rep_c69614_1326	1A	6.3	135.2
105	IWB27132	Excalibur_c5033_587	1A	1.9	141.5
106	IWB439	BobWhite_c12977_65	1A	1.3	143.4
107	IWB27098	Excalibur_c49946_169	1A	0.4	144.7
108	IWB6118	BS00009808_51	1A	1	145.1
109	IWB2101	BobWhite_c27438_81	1A	3.3	146.1
110	IWB31061	Excalibur_rep_c69456_172	1A	0.4	149.4
111	IWB14633	CAP8_c2578_452	1A	0.3	149.8
112	IWB38341	Ku_c12688_352	1A	0.3	150.1
113	IWB63334	RAC875_rep_c95460_302	1A	0.6	150.4
114	IWB35808	IACX1873	1A	0.7	151
115	IWB9628	BS00065750_51	1A	7.5	151.7
116	IWB57855	RAC875_c42585_626	1A	1.2	159.2
117	IWB59223	RAC875_c56690_320	1A	1.2	160.4
118	IWB10668	BS00073413_51	1A	0.4	161.6
119	IWB69056	Tdurum_contig25385_64	1A	4.2	162
120	IWB1728	BobWhite_c23632_322	1A	8.9	166.2
121	IWB5566	BobWhite_rep_c65812_710	1A	0.4	175.1
122	IWB1856	BobWhite_c24825_349	1A	0.8	175.5
123	IWB8040	BS00036104_51	1A	0.4	176.3
124	IWB27519	Excalibur_c54842_340	1A	0.4	176.7
125	IWB2666	BobWhite_c34030_310	1A	1	177.1
126	IWB9961	BS00067119_51	1A	1.4	178.1
127	IWB72519	Tdurum_contig56538_337	1A	4.1	179.5
128	IWA735	wsnp_CAP11_c29_68486	1A	1.5	183.6
129	IWB7991	BS00034899_51	1A	5.7	185.1
130	IWA4523	wsnp_Ex_c6488_11266589	1A	1.6	190.8
131	IWB1403	BobWhite_c20553_568	1A	0.4	192.4
132	IWB30452	Excalibur_rep_c110054_341	1A	2.4	192.8
133	IWB9746	BS00066212_51	1A	3.5	195.2
134	IWB42216	Kukri_c1984_1024	1A	0.7	198.7
135	IWB62134	RAC875_rep_c112241_279	1A	8.4	199.4
136	IWB43918	Kukri_c30924_203	1A	0.6	207.8
137	IWB3536	BobWhite_c46857_82	1A	0.3	208.4
138	IWB8695	BS00056547_51	1A	14.4	208.7
139	IWB45492	Kukri_c44895_88	1A	0.4	223.1
140	IWB23299	Excalibur_c1936_1072	1A	1.8	223.5
141	IWB41552	Kukri_c16271_894	1A	0.3	225.3
142	IWB53370	RAC875_c11613_469	1A	3.1	225.6
143	IWA7428	wsnp_Ku_rep_c109724_94227136	1A	2.7	228.7
144	IWB3034	BobWhite_c39092_629	1A	1.9	231.4
145	IWA886	wsnp_CAP11_rep_c7847_3468669	1A	0.4	233.3
146	IWB11057	BS00079087_51	1A	0.4	233.7
147	IWB24000	Excalibur_c23598_1502	1A	1.1	234.1
148	IWB58474	RAC875_c48804_590	1A	0.4	235.2
149	IWB29638	Excalibur_c987_197	1A	0.7	235.6
150	IWB26250	Excalibur_c41553_213	1A	0.4	236.3
151	IWB42798	Kukri_c2338_533	1A	0.4	236.7
152	IWB73557	Tdurum_contig8224_378	1A	1.5	237.1
153	IWB2902	BobWhite_c37358_208	1A	1	238.6
154	IWB13551	CAP12_c8163_118	1A	8.1	239.6
155	IWB4214	BobWhite_c6664_644	1A	0.3	247.7
156	IWB34929	IAAV4820	1A	13.6	248
157	IWB36325	IACX882	1A	1	261.6
158	IWB12340	BS00107935_51	1A	0.3	262.6
159	IWB337	BobWhite_c12305_959	1A	2	262.9
160	IWB62774	RAC875_rep_c71278_345	1A	1	264.9
161	IWB35143	IAAV6100	1A	3.2	265.9
162	IWB8918	BS00062759_51	1A	0.8	269.1
163	IWB31958	GENE-0543_577	1A	1	269.9
164	IWB29	BobWhite_c1027_1127	1A	0.3	270.9
165	IWB44125	Kukri_c32704_2028	1A	2.3	271.2
166	IWB9141	BS00063847_51	1A	0.4	273.5
167	IWA8020	wsnp_Ra_c59303_60669172	1A	2.8	273.9
168	IWB9993	BS00067221_51	1A		276.7
169	IWB23889	Excalibur_c22958_433	1B	0.7	0
170	IWB57572	RAC875_c400_1363	1B	5.4	0.7
171	IWB47800	Kukri_c79308_278	1B	0.3	6.1
172	IWB49209	Kukri_rep_c106834_139	1B	1.1	6.4
173	IWB27585	Excalibur_c5562_380	1B	0.5	7.5
174	IWB12632	BS00111170_51	1B	0.3	8
175	IWB55606	RAC875_c24163_155	1B	2.3	8.3
176	IWB26464	Excalibur_c43567_633	1B	0.6	10.6
177	IWB47981	Kukri_c8390_441	1B	0.6	11.2
178	IWB66045	TA006040-0724	1B	0.6	11.8
179	IWB53299	RAC875_c11276_340	1B	0.3	12.4
180	IWB24739	Excalibur_c2868_1808	1B	1.8	12.7
181	IWB9566	BS00065487_51	1B	1.4	14.5
182	IWB13224	CAP12_c1619_54	1B	1.6	15.9
183	IWB17505	D_F5XZDLF01B50S3_317	1B	0.5	17.5
184	IWB64595	RFL_Contig4140_1135	1B	0.5	18
185	IWB44529	Kukri_c36151_170	1B	1.2	18.5
186	IWB5992	BS00004903_51	1B	1	19.7
187	IWA6960	wsnp_Ku_c3682_6786230	1B	2.1	20.7
188	IWB7156	BS00022564_51	1B	0.4	22.8
189	IWB7461	BS00023177_51	1B	0.7	23.2
190	IWB73112	Tdurum_contig68637_256	1B	1.8	23.9
191	IWB47908	Kukri_c8211_401	1B	0.8	25.7
192	IWB72083	Tdurum_contig50555_1144	1B	1	26.5
193	IWB38358	Ku_c12889_794	1B	0.8	27.5
194	IWB35266	IAAV6899	1B	0.9	28.3
195	IWB44341	Kukri_c34536_373	1B	1.4	29.2
196	IWB47794	Kukri_c79135_136	1B	0.4	30.6
197	IWB10252	BS00068182_51	1B	0.5	31
198	IWB34847	IAAV4194	1B	0.5	31.5
199	IWB9933	BS00067012_51	1B	0.3	32
200	IWB2287	BobWhite_c29613_126	1B	0.4	32.3
201	IWB46395	Kukri_c54054_511	1B	0.6	32.7
202	IWA6889	wsnp_Ku_c3097_5801027	1B	2.1	33.3
203	IWB48350	Kukri_c93866_431	1B	1.4	35.4
204	IWB72107	Tdurum_contig50667_306	1B	0.4	36.8
205	IWB64585	RFL_Contig4104_3352	1B	1.3	37.2
206	IWB57679	RAC875_c41129_455	1B	5.9	38.5
207	IWB56774	RAC875_c32874_1164	1B	5.2	44.4
208	IWA2282	wsnp_Ex_c18107_26909127	1B	2.3	49.6
209	IWB9932	BS00067003_51	1B	0.3	51.9
210	IWB45758	Kukri_c47342_73	1B	0.3	52.2
211	IWB33689	GENE-3956_349	1B	0.3	52.5
212	IWB34743	IAAV3590	1B	0.6	52.8
213	IWB6522	BS00012068_51	1B	1	53.4
214	IWB9627	BS00065737_51	1B	0.7	54.4
215	IWB31874	GENE-0427_115	1B	0.4	55.1
216	IWB72466	Tdurum_contig55639_241	1B	1.8	55.5
217	IWB72487	Tdurum_contig56148_382	1B	0.6	57.3
218	IWB35568	IAAV8952	1B	2.6	57.9
219	IWB14584	CAP8_c2046_247	1B	0.6	60.5
220	IWB35884	IACX2935	1B	1	61.1
221	IWB6615	BS00015317_51	1B	0.3	62.1
222	IWA7480	wsnp_Ku_rep_c70742_70379526	1B	0.3	62.4
223	IWB51241	Ra_c16879_977	1B	1.1	62.7
224	IWB35982	IACX502	1B	0.4	63.8
225	IWB24506	Excalibur_c26936_636	1B	0.7	64.2
226	IWB45038	Kukri_c40439_366	1B	0.3	64.9
227	IWB60705	RAC875_c826_839	1B	0.4	65.2
228	IWB62610	RAC875_rep_c69777_101	1B	0.7	65.6
229	IWB35107	IAAV5858	1B	0.4	66.3
230	IWB22930	Excalibur_c17202_1833	1B	0.3	66.7
231	IWB9695	BS00066014_51	1B	0.3	67
232	IWB7982	BS00034563_51	1B	1.4	67.3
233	IWB65416	TA001559-0515	1B	2.8	68.7
234	IWB10453	BS00070283_51	1B	1.4	71.5
235	IWB45510	Kukri_c45137_137	1B	6.3	72.9
236	IWB58776	RAC875_c51813_182	1B	1.5	79.2
237	IWB60134	RAC875_c6789_838	1B	0.7	80.7
238	IWB3175	BobWhite_c4147_1351	1B	0.3	81.4
239	IWA2197	wsnp_Ex_c17238_25895129	1B	1	81.7
240	IWB60849	RAC875_c864_88	1B	1.6	82.7
241	IWB48664	Kukri_rep_c101550_113	1B	0.3	84.3
242	IWB23446	Excalibur_c20228_135	1B	1	84.6
243	IWB72955	Tdurum_contig63670_287	1B	1.6	85.6
244	IWB53153	RAC875_c10709_190	1B	0.3	87.2
245	IWB60596	RAC875_c79971_61	1B	0.3	87.5
246	IWB13583	CAP12_rep_c3980_87	1B	0.3	87.8
247	IWB21152	Ex_c68416_859	1B	0.3	88.1
248	IWB57830	RAC875_c42283_686	1B	0.3	88.4
249	IWB3233	BobWhite_c4236_410	1B	0.3	88.7
250	IWB13980	CAP7_c302_518	1B	0.3	89
251	IWB39338	Ku_c3893_771	1B	0.3	89.3
252	IWB51306	Ra_c18323_183	1B	1	89.6
253	IWB6814	BS00021946_51	1B	0.4	90.6
254	IWB47638	Kukri_c75399_389	1B	0.8	91
255	IWB37703	JD_c6360_288	1B	0.4	91.8
256	IWB65091	RFL_Contig5706_1294	1B	0.3	92.2
257	IWB21121	Ex_c67541_975	1B	0.3	92.5
258	IWB7443	BS00023142_51	1B	0.3	92.8
259	IWB1297	BobWhite_c1967_388	1B	0.6	93.1
260	IWB30238	Excalibur_rep_c107001_320	1B	0.3	93.7
261	IWB58021	RAC875_c44160_301	1B	0.3	94
262	IWB10675	BS00073530_51	1B	0.6	94.3
263	IWB10897	BS00076696_51	1B	0.3	94.9
264	IWB11830	BS00093841_51	1B	0.4	95.2
265	IWB31700	GENE-0136_82	1B	1.2	95.6
266	IWB38741	Ku_c20478_390	1B	0.4	96.8
267	IWB11169	BS00081127_51	1B	0.4	97.2
268	IWB27300	Excalibur_c5218_75	1B	1.1	97.6
269	IWB53048	RAC875_c104178_425	1B	0.4	98.7
270	IWB34504	IAAV2125	1B	0.4	99.1
271	IWB1336	BobWhite_c20015_300	1B	1	99.5
272	IWB51604	Ra_c25590_1406	1B	0.6	100.5
273	IWB19579	Ex_c102909_778	1B	0.3	101.1
274	IWB26950	Excalibur_c48379_461	1B	0.3	101.4
275	IWA4681	wsnp_Ex_c7447_12752449	1B	1.6	101.7
276	IWB23636	Excalibur_c21451_352	1B	0.6	103.3
277	IWB27324	Excalibur_c52495_89	1B	0.3	103.9
278	IWB31943	GENE-0524_302	1B	0.3	104.2
279	IWB60433	RAC875_c7674_634	1B	0.3	104.5
280	IWB13836	CAP7_c1625_317	1B	3	104.8
281	IWB65781	TA004081-0677	1B	0.4	107.8
282	IWB3191	BobWhite_c41673_67	1B	0.4	108.2
283	IWB71347	Tdurum_contig42749_3287	1B	0.7	108.6
284	IWB34737	IAAV3567	1B	0.4	109.3
285	IWB61825	RAC875_rep_c108853_108	1B	1.1	109.7
286	IWA6134	wsnp_JD_c6331_7499499	1B	0.3	110.8
287	IWB27292	Excalibur_c52120_132	1B	4.8	111.1
288	IWB22510	Excalibur_c14911_976	1B	0.3	115.9
289	IWB36104	IACX6064	1B	0.3	116.2
290	IWB71367	Tdurum_contig42852_667	1B	2.3	116.5
291	IWB47726	Kukri_c7770_176	1B	1	118.8
292	IWB29347	Excalibur_c9149_1326	1B	0.3	119.8
293	IWB29348	Excalibur_c9149_1789	1B	0.3	120.1
294	IWB64623	RFL_Contig4235_707	1B	0.3	120.4
295	IWB19712	Ex_c11930_509	1B	1.6	120.7
296	IWB8678	BS00055866_51	1B	0.3	122.3
297	IWB36145	IACX6346	1B	0.6	122.6
298	IWB22662	Excalibur_c15617_425	1B	0.6	123.2
299	IWB36733	Jagger_c7242_85	1B	1	123.8
300	IWB10104	BS00067627_51	1B	4.4	124.8
301	IWB56565	RAC875_c31133_198	1B	2.3	129.2
302	IWB21176	Ex_c69066_186	1B	0.3	131.5
303	IWB12151	BS00100853_51	1B	0.6	131.8
304	IWB12504	BS00110278_51	1B	0.6	132.4
305	IWB40197	Ku_c9909_1766	1B	0.3	133
306	IWB3067	BobWhite_c39656_106	1B	0.4	133.3
307	IWA5731	wsnp_Ex_rep_c71376_70138381	1B	0.8	133.7
308	IWB42110	Kukri_c1932_624	1B	2.6	134.5
309	IWB57510	RAC875_c39401_229	1B	0.3	137.1
310	IWB30243	Excalibur_rep_c107047_469	1B	0.7	137.4
311	IWB36329	IACX886	1B	0.8	138.1
312	IWB884	BobWhite_c16206_317	1B	1.6	138.9
313	IWB50693	Kukri_s117372_152	1B	1.7	140.5
314	IWB60525	RAC875_c78619_523	1B	4.2	142.2
315	IWB54224	RAC875_c16136_1597	1B	0.3	146.4
316	IWB9155	BS00063928_51	1B	0.6	146.7
317	IWB7290	BS00022851_51	1B	0.4	147.3
318	IWA2989	wsnp_Ex_c2569_4780450	1B	1.2	147.7
319	IWB26168	Excalibur_c40808_585	1B	5.6	148.9
320	IWB10729	BS00074328_51	1B	0.3	154.5
321	IWB18556	D_GBUVHFX01API9H_416	1B	1.1	154.8
322	IWB72606	Tdurum_contig57927_171	1B	2.5	155.9
323	IWB54063	RAC875_c15190_1089	1B	0.6	158.4
324	IWB1416	BobWhite_c20621_683	1B	2.3	159
325	IWB13458	CAP12_c5744_162	1B	0.6	161.3
326	IWB20686	Ex_c4206_502	1B	0.3	161.9
327	IWB51279	Ra_c17685_927	1B	5.6	162.2
328	IWB21547	Excalibur_c10111_85	1B	0.6	167.8
329	IWB52606	Ra_c7324_1464	1B	0.3	168.4
330	IWB34585	IAAV2619	1B	1	168.7
331	IWB3934	BobWhite_c5655_300	1B	4.4	169.7
332	IWB36598	Jagger_c4380_159	1B	0.3	174.1
333	IWB22011	Excalibur_c11980_619	1B	0.3	174.4
334	IWB34402	IAAV1549	1B	0.4	174.7
335	IWB10371	BS00069044_51	1B	1.5	175.1
336	IWB54118	RAC875_c15593_1421	1B	0.4	176.6
337	IWB29570	Excalibur_c96904_336	1B	0.3	177
338	IWB56046	RAC875_c27273_334	1B	0.6	177.3
339	IWB22334	Excalibur_c13879_930	1B	1	177.9
340	IWB35108	IAAV5863	1B	0.3	178.9
341	IWB60663	RAC875_c818_1185	1B	0.3	179.2
342	IWB20313	Ex_c25733_348	1B	4	179.5
343	IWB12093	BS00099794_51	1B	1.6	183.5
344	IWB46686	Kukri_c57725_146	1B	0.3	185.1
345	IWB6805	BS00021934_51	1B	6.9	185.4
346	IWB43139	Kukri_c25512_53	1B	0.9	192.3
347	IWB27173	Excalibur_c50785_525	1B	1.2	193.2
348	IWB67997	Tdurum_contig13516_251	1B	1	194.4
349	IWB10224	BS00068077_51	1B	1.8	195.4
350	IWB631	BobWhite_c14362_86	1B	2.1	197.2
351	IWB7459	BS00023173_51	1B	1	199.3
352	IWB74547	tplb0034p10_1134	1B	1.3	200.3
353	IWB12812	CAP11_c2892_176	1B	1.7	201.6
354	IWB65780	TA004059-0492	1B	1	203.3
355	IWB10582	BS00071893_51	1B	4.7	204.3
356	IWB72561	Tdurum_contig57153_1356	1B	1.3	209
357	IWB13473	CAP12_c590_307	1B	2.3	210.3
358	IWB36268	IACX8074	1B	0.6	212.6
359	IWB41924	Kukri_c18230_1633	1B	0.3	213.2
360	IWA8332	wsnp_RFL_Contig2403_1927045	1B	1.9	213.5
361	IWB40483	Kukri_c11000_1769	1B	0.3	215.4
362	IWB29231	Excalibur_c88292_81	1B	0.3	215.7
363	IWB41428	Kukri_c1565_111	1B	0.3	216
364	IWB36475	Jagger_c2152_123	1B	1	216.3
365	IWB57628	RAC875_c4047_90	1B	0.3	217.3
366	IWB57627	RAC875_c4047_115	1B	4.4	217.6
367	IWB71943	Tdurum_contig4904_2923	1B	0.4	222
368	IWA3660	wsnp_Ex_c38849_46284348	1B	2.5	222.4
369	IWB48895	Kukri_rep_c103550_213	1B	0.4	224.9
370	IWB20729	Ex_c4436_1947	1B	1.6	225.3
371	IWB14436	CAP7_rep_c6352_375	1B	0.8	226.9
372	IWB46596	Kukri_c56333_106	1B	0.7	227.7
373	IWB25646	Excalibur_c35888_208	1B	4.9	228.4
374	IWB41436	Kukri_c15691_151	1B	0.4	233.3
375	IWB9772	BS00066305_51	1B	0.6	233.7
376	IWB1148	BobWhite_c1824_1445	1B	1.3	234.3
377	IWB9040	BS00063302_51	1B	0.6	235.6
378	IWB36490	Jagger_c2379_126	1B	5.2	236.2
379	IWB56410	RAC875_c3001_1236	1B	0.3	241.4
380	IWB72919	Tdurum_contig62905_530	1B	0.3	241.7
381	IWB11394	BS00084990_51	1B	0.7	242
382	IWB72918	Tdurum_contig62905_165	1B	0.3	242.7
383	IWB44710	Kukri_c376_3063	1B	1.7	243
384	IWB48008	Kukri_c84547_404	1B	1.4	244.7
385	IWB53222	RAC875_c11016_495	1B	0.7	246.1
386	IWB10690	BS00073763_51	1B	3.6	246.8
387	IWB22618	Excalibur_c15389_501	1B	0.8	250.4
388	IWB47986	Kukri_c8395_1352	1B	18	251.2
389	IWA2078	wsnp_Ex_c1597_3046039	1B	0.3	269.2
390	IWB5783	BS00001128_51	1B		269.5
391	IWB30517	Excalibur_rep_c111074_76	1D	1.1	0
392	IWB15585	D_contig10739_363	1D	2.5	1.1
393	IWB3277	BobWhite_c4303_524	1D	18.6	3.6
394	IWA2268	wsnp_Ex_c17884_26647833	1D	0.3	22.2
395	IWA1787	wsnp_Ex_c1358_2600929	1D	0.3	22.5
396	IWB30124	Excalibur_rep_c105429_528	1D	8.5	22.8
397	IWB54277	RAC875_c16352_594	1D	1.8	31.3
398	IWB11602	BS00089269_51	1D	0.4	33.1
399	IWB11603	BS00089270_51	1D	1.3	33.5
400	IWB35395	IAAV7856	1D	0.6	34.8
401	IWB21002	Ex_c6145_2193	1D	0.3	35.4
402	IWB38245	Ku_c11525_211	1D	0.3	35.7
403	IWB68393	Tdurum_contig15335_452	1D	6	36
404	IWB15693	D_contig13475_402	1D	0.6	42
405	IWB72787	Tdurum_contig61410_542	1D	0.4	42.6
406	IWB44232	Kukri_c33670_506	1D	0.4	43
407	IWA64	wsnp_BE405834B_Ta_2_3	1D	4.6	43.4
408	IWB58389	RAC875_c47930_448	1D	0.4	48
409	IWB33351	GENE-3348_44	1D	0.3	48.4
410	IWB11081	BS00079462_51	1D	0.3	48.7
411	IWB10439	BS00070085_51	1D	0.3	49
412	IWB34714	IAAV3422	1D	0.6	49.3
413	IWB61141	RAC875_c9594_1289	1D	5.6	49.9
414	IWB5768	BS00000721_51	1D	0.3	55.5
415	IWB59650	RAC875_c62_1514	1D	0.3	55.8
416	IWB65040	RFL_Contig5594_1283	1D	13.1	56.1
417	IWB708	BobWhite_c1488_299	1D	1.3	69.2
418	IWB38561	Ku_c16809_845	1D	2.3	70.5
419	IWB37574	JD_c51136_288	1D	2.7	72.8
420	IWB60341	RAC875_c7341_144	1D	3	75.5
421	IWB61426	RAC875_rep_c105196_532	1D	1	78.5
422	IWB65746	TA003808-0996	1D	1	79.5
423	IWB8795	BS00060042_51	1D	7.1	80.5
424	IWB9807	BS00066446_51	1D	31.3	87.6
425	IWB35314	IAAV724	1D	0.3	118.9
426	IWB29953	Excalibur_rep_c103577_181	1D		119.2
427	IWB71518	Tdurum_contig44328_448	2A	1.3	0
428	IWB11442	BS00086109_51	2A	0.3	1.3
429	IWB22366	Excalibur_c1408_509	2A	0.3	1.6
430	IWB365	BobWhite_c12426_84	2A	0.3	1.9
431	IWB25572	Excalibur_c3524_1032	2A	0.6	2.2
432	IWB23046	Excalibur_c17946_237	2A	0.3	2.8
433	IWB22184	Excalibur_c12980_2621	2A	1.6	3.1
434	IWB14640	CAP8_c2783_336	2A	0.3	4.7
435	IWB25949	Excalibur_c386_894	2A	0.3	5
436	IWA6745	wsnp_Ku_c23598_33524490	2A	1.3	5.3
437	IWB12250	BS00105593_51	2A	0.3	6.6
438	IWB40903	Kukri_c12825_627	2A	0.6	6.9
439	IWB19743	Ex_c12425_506	2A	0.3	7.5
440	IWB7056	BS00022393_51	2A	0.3	7.8
441	IWB7398	BS00023052_51	2A	1.3	8.1
442	IWB217	BobWhite_c11397_231	2A	1	9.4
443	IWA3122	wsnp_Ex_c2772_5130007	2A	3	10.4
444	IWB99	BobWhite_c10673_138	2A	1	13.4
445	IWB45608	Kukri_c46040_620	2A	1	14.4
446	IWB12082	BS00099658_51	2A	0.3	15.4
447	IWB14126	CAP7_c4676_94	2A	0.6	15.7
448	IWB56365	RAC875_c2965_1689	2A	0.6	16.3
449	IWB30196	Excalibur_rep_c106338_424	2A	0.6	16.9
450	IWB39924	Ku_c71277_697	2A	0.8	17.5
451	IWB12400	BS00109268_51	2A	0.3	18.3
452	IWB2494	BobWhite_c31875_102	2A	0.3	18.6
453	IWB66736	Tdurum_contig10785_1669	2A	8.6	18.9
454	IWB6400	BS00011425_51	2A	1.1	27.5
455	IWB32285	GENE-1177_195	2A	2.7	28.6
456	IWB4006	BobWhite_c58481_104	2A	0.3	31.3
457	IWB1365	BobWhite_c2022_245	2A	2.3	31.6
458	IWB6086	BS00009604_51	2A	1	33.9
459	IWB43373	Kukri_c27040_309	2A	0.6	34.9
460	IWB1279	BobWhite_c19433_185	2A	0.3	35.5
461	IWB31703	GENE-0137_147	2A	0.5	35.8
462	IWB10837	BS00075855_51	2A	2.5	36.3
463	IWB21111	Ex_c67274_1226	2A	2.8	38.8
464	IWB5988	BS00004724_51	2A	4.5	41.6
465	IWB38844	Ku_c23118_149	2A	0.7	46.1
466	IWB56554	RAC875_c31045_841	2A	1.7	46.8
467	IWB7354	BS00022982_51	2A	0.3	48.5
468	IWB11050	BS00079035_51	2A	0.5	48.8
469	IWA5088	wsnp_Ex_rep_c103167_88182254	2A	0.5	49.3
470	IWB8942	BS00062875_51	2A	3.3	49.8
471	IWB67304	Tdurum_contig11803_306	2A	0.3	53.1
472	IWB1996	BobWhite_c26374_339	2A	3	53.4
473	IWB42945	Kukri_c24262_918	2A	3.3	56.4
474	IWB9878	BS00066770_51	2A	0.7	59.7
475	IWB7033	BS00022332_51	2A	1.9	60.4
476	IWB25267	Excalibur_c32875_78	2A	3	62.3
477	IWB8574	BS00049937_51	2A	1	65.3
478	IWB35347	IAAV7468	2A	3.4	66.3
479	IWB6858	BS00022013_51	2A	1.8	69.7
480	IWB10255	BS00068196_51	2A	2.5	71.5
481	IWA6250	wsnp_JD_rep_c48914_33168544	2A	4.5	74
482	IWB5782	BS00001107_51	2A	4.1	78.5
483	IWB872	BobWhite_c1611_1685	2A	0.7	82.6
484	IWB63547	RFL_Contig1049_1473	2A	3.7	83.3
485	IWB72481	Tdurum_contig560_297	2A	0.3	87
486	IWB14764	CAP8_c4813_252	2A	0.6	87.3
487	IWB6749	BS00021739_51	2A	0.3	87.9
488	IWB62989	RAC875_rep_c73925_276	2A	0.6	88.2
489	IWB329	BobWhite_c12252_476	2A	0.3	88.8
490	IWB664	BobWhite_c14530_51	2A	0.3	89.1
491	IWB6863	BS00022019_51	2A	0.3	89.4
492	IWB39193	Ku_c33021_109	2A	0.8	89.7
493	IWB64536	RFL_Contig3916_275	2A	0.8	90.5
494	IWA5378	wsnp_Ex_rep_c67264_65795361	2A	0.3	91.3
495	IWB1773	BobWhite_c23953_312	2A	0.3	91.6
496	IWB6025	BS00008805_51	2A	0.3	91.9
497	IWB7906	BS00032820_51	2A	1.3	92.2
498	IWB64203	RFL_Contig3071_626	2A	0.3	93.5
499	IWB8175	BS00039489_51	2A	0.3	93.8
500	IWB8025	BS00035738_51	2A	0.3	94.1
501	IWB52948	RAC875_c102123_187	2A	0.5	94.4
502	IWB57447	RAC875_c38750_86	2A	0.5	94.9
503	IWB56160	RAC875_c2810_331	2A	2.9	95.4
504	IWB34874	IAAV444	2A	1	98.3
505	IWB30726	Excalibur_rep_c66270_789	2A	0.6	99.3
506	IWB5448	BobWhite_rep_c64242_111	2A	0.4	99.9
507	IWB29111	Excalibur_c84687_162	2A	5.8	100.3
508	IWB6549	BS00012320_51	2A	1.8	106.1
509	IWB21968	Excalibur_c11798_363	2A	0.3	107.9
510	IWB25538	Excalibur_c34964_326	2A	6.3	108.2
511	IWB844	BobWhite_c15867_215	2A	0.3	114.5
512	IWB11614	BS00089497_51	2A	0.3	114.8
513	IWB2876	BobWhite_c3692_439	2A	1	115.1
514	IWB28454	Excalibur_c6660_746	2A	0.4	116.1
515	IWA200	wsnp_be471201A_Ta_1_1	2A	0.9	116.5
516	IWB11977	BS00096882_51	2A	1.3	117.4
517	IWA5064	wsnp_Ex_rep_c102385_87568304	2A	2.3	118.7
518	IWB54549	RAC875_c1781_1137	2A	0.6	121
519	IWB10941	BS00077597_51	2A	0.7	121.6
520	IWB12036	BS00098423_51	2A	12.5	122.3
521	IWB11764	BS00092550_51	2A	1.4	134.8
522	IWB36584	Jagger_c4026_328	2A	0.3	136.2
523	IWA4373	wsnp_Ex_c59095_60108097	2A	2.3	136.5
524	IWB11796	BS00093201_51	2A	0.7	138.8
525	IWB35710	IACX1163	2A	2.8	139.5
526	IWB973	BobWhite_c16923_64	2A	6.8	142.3
527	IWB5958	BS00004228_51	2A	5.5	149.1
528	IWB61745	RAC875_rep_c107961_348	2A	3.6	154.6
529	IWB22520	Excalibur_c14953_899	2A	1.3	158.2
530	IWB32717	GENE-1908_331	2A	0.3	159.5
531	IWB10182	BS00067907_51	2A	6.9	159.8
532	IWA1539	wsnp_Ex_c11827_18986376	2A	0.3	166.7
533	IWB29817	Excalibur_rep_c102310_1429	2A	0.4	167
534	IWB24443	Excalibur_c26462_452	2A	0.4	167.4
535	IWB62592	RAC875_rep_c69619_145	2A	1.5	167.8
536	IWA6931	wsnp_Ku_c33884_43306422	2A	0.6	169.3
537	IWB39215	Ku_c33884_267	2A	2.7	169.9
538	IWA2938	wsnp_Ex_c24964_34219020	2A	24.4	172.6
539	IWB72263	Tdurum_contig52350_636	2A	0.3	197
540	IWB9423	BS00065001_51	2A	0.3	197.3
541	IWB1795	BobWhite_c24069_152	2A	0.6	197.6
542	IWB6104	BS00009737_51	2A	0.3	198.2
543	IWB6393	BS00011392_51	2A	0.3	198.5
544	IWA3596	wsnp_Ex_c3695_6740339	2A		198.8
545	IWB31968	GENE-0559_171	2B	0.7	0
546	IWB315	BobWhite_c12144_216	2B	1	0.7
547	IWB10002	BS00067280_51	2B	0.3	1.7
548	IWB3051	BobWhite_c39433_450	2B	3.6	2
549	IWB30293	Excalibur_rep_c107769_116	2B	0.7	5.6
550	IWB8416	BS00046019_51	2B	0.3	6.3
551	IWB22939	Excalibur_c17250_592	2B	1.1	6.6
552	IWB9673	BS00065927_51	2B	0.4	7.7
553	IWB24825	Excalibur_c2933_1350	2B	2.1	8.1
554	IWB21634	Excalibur_c10406_1949	2B	0.6	10.2
555	IWB7407	BS00023068_51	2B	0.6	10.8
556	IWB24809	Excalibur_c29231_932	2B	0.3	11.4
557	IWB45670	Kukri_c46542_1015	2B	0.3	11.7
558	IWB44869	Kukri_c38985_537	2B	1.6	12
559	IWB23829	Excalibur_c22634_1489	2B	0.6	13.6
560	IWB4294	BobWhite_c7145_1011	2B	0.6	14.2
561	IWB2281	BobWhite_c2949_1083	2B	0.3	14.8
562	IWB40673	Kukri_c1175_873	2B	0.3	15.1
563	IWB55737	RAC875_c2504_670	2B	1.3	15.4
564	IWB23138	Excalibur_c18449_228	2B	0.6	16.7
565	IWB44405	Kukri_c3507_158	2B	1.5	17.3
566	IWB10853	BS00076139_51	2B	0.7	18.8
567	IWB736	BobWhite_c15035_469	2B	1	19.5
568	IWB1898	BobWhite_c25359_132	2B	0.8	20.5
569	IWA7545	wsnp_Ra_c10712_17572884	2B	0.4	21.3
570	IWB9583	BS00065556_51	2B	0.3	21.7
571	IWB61128	RAC875_c9543_99	2B	0.3	22
572	IWB23029	Excalibur_c1787_1037	2B	0.3	22.3
573	IWB35574	IAAV8991	2B	0.3	22.6
574	IWB542	BobWhite_c13736_59	2B	2.6	22.9
575	IWB72156	Tdurum_contig51145_187	2B	0.3	25.5
576	IWB12617	BS00110996_51	2B	0.3	25.8
577	IWB227	BobWhite_c1149_539	2B	2	26.1
578	IWB26354	Excalibur_c42558_255	2B	0.4	28.1
579	IWB55220	RAC875_c21646_496	2B	1	28.5
580	IWA1799	wsnp_Ex_c13686_21480826	2B	0.7	29.5
581	IWA5772	wsnp_JD_c10389_11059599	2B	6.9	30.2
582	IWB6204	BS00010318_51	2B	4.8	37.1
583	IWB30584	Excalibur_rep_c112367_293	2B	6.7	41.9
584	IWB14794	CAP8_c5108_139	2B	0.9	48.6
585	IWB9434	BS00065040_51	2B	0.4	49.5
586	IWB6410	BS00011466_51	2B	2.3	49.9
587	IWB23347	Excalibur_c19585_119	2B	0.3	52.2
588	IWB10562	BS00071650_51	2B	1	52.5
589	IWB47891	Kukri_c81650_446	2B	1	53.5
590	IWB5847	BS00003613_51	2B	2	54.5
591	IWB32593	GENE-1676_57	2B	1.1	56.5
592	IWB69976	Tdurum_contig30210_226	2B	1.5	57.6
593	IWB12972	CAP11_c585_134	2B	1.2	59.1
594	IWB32769	GENE-1999_98	2B	0.3	60.3
595	IWB36282	IACX8278	2B	0.4	60.6
596	IWB22874	Excalibur_c16896_253	2B	18.7	61
597	IWB57312	RAC875_c37638_233	2B	2	79.7
598	IWB54495	RAC875_c1755_971	2B	1	81.7
599	IWB21536	Excalibur_c100910_239	2B	4.4	82.7
600	IWB63153	RAC875_rep_c79427_59	2B	0.6	87.1
601	IWB11823	BS00093755_51	2B	0.6	87.7
602	IWB39393	Ku_c41677_924	2B	1	88.3
603	IWB27391	Excalibur_c53516_119	2B	5.1	89.3
604	IWB23438	Excalibur_c20196_264	2B	7.6	94.4
605	IWB3178	BobWhite_c41535_52	2B	0.7	102
606	IWB16370	D_contig28615_96	2B	1.1	102.7
607	IWB43273	Kukri_c26288_419	2B	0.7	103.8
608	IWB11952	BS00096182_51	2B	2	104.5
609	IWB82	BobWhite_c10578_272	2B	1.9	106.5
610	IWB21619	Excalibur_c10376_375	2B	2.2	108.4
611	IWB2427	BobWhite_c31129_60	2B	0.4	110.6
612	IWB28586	Excalibur_c7136_1260	2B	0.4	111
613	IWB58259	RAC875_c46516_443	2B	0.4	111.4
614	IWB61862	RAC875_rep_c109207_706	2B	0.4	111.8
615	IWB39653	Ku_c5725_615	2B	0.4	112.2
616	IWB32008	GENE-0647_106	2B	0.3	112.6
617	IWB3418	BobWhite_c44986_217	2B	0.3	112.9
618	IWB55712	RAC875_c24914_462	2B	0.6	113.2
619	IWB49277	Kukri_rep_c107572_121	2B	0.3	113.8
620	IWB28003	Excalibur_c6097_2208	2B	0.6	114.1
621	IWB45403	Kukri_c44_1704	2B	3	114.7
622	IWB7481	BS00023221_51	2B	0.3	117.7
623	IWB70147	Tdurum_contig30989_79	2B	1.3	118
624	IWB10568	BS00071690_51	2B	1.3	119.3
625	IWB44618	Kukri_c36879_83	2B	0.7	120.6
626	IWB32627	GENE-1741_103	2B	2.4	121.3
627	IWB7346	BS00022966_51	2B	2.4	123.7
628	IWB6075	BS00009540_51	2B	0.3	126.1
629	IWB22995	Excalibur_c17633_111	2B	1	126.4
630	IWA5392	wsnp_Ex_rep_c67391_65971023	2B	0.6	127.4
631	IWB5684	BobWhite_s65298_124	2B	1.6	128
632	IWB24241	Excalibur_c2496_1141	2B	0.3	129.6
633	IWB26247	Excalibur_c41536_808	2B	3.9	129.9
634	IWB28615	Excalibur_c721_484	2B	0.3	133.8
635	IWB7198	BS00022657_51	2B	1.1	134.1
636	IWB12041	BS00098490_51	2B	0.6	135.2
637	IWA328	wsnp_BE499478B_Ta_2_1	2B	0.3	135.8
638	IWB44605	Kukri_c36756_316	2B	0.3	136.1
639	IWB3671	BobWhite_c48532_527	2B	0.3	136.4
640	IWB24397	Excalibur_c26042_260	2B	2.8	136.7
641	IWB55953	RAC875_c2660_1206	2B	5.3	139.5
642	IWB40021	Ku_c7740_879	2B	3.1	144.8
643	IWB10669	BS00073426_51	2B	2.7	147.9
644	IWB12187	BS00102480_51	2B	0.4	150.6
645	IWB8214	BS00040251_51	2B	0.4	151
646	IWB21988	Excalibur_c11863_289	2B	1.4	151.4
647	IWB11750	BS00092273_51	2B	1	152.8
648	IWB44316	Kukri_c34353_821	2B	1.5	153.8
649	IWA3277	wsnp_Ex_c3044_5620102	2B	0.4	155.3
650	IWB7833	BS00031318_51	2B	0.4	155.7
651	IWA2674	wsnp_Ex_c22018_31193171	2B	1.8	156.1
652	IWB56730	RAC875_c32503_134	2B	1	157.9
653	IWB8031	BS00035894_51	2B	0.3	158.9
654	IWB8294	BS00041921_51	2B	1.3	159.2
655	IWB10440	BS00070091_51	2B	1	160.5
656	IWB46352	Kukri_c53629_239	2B	0.7	161.5
657	IWB7856	BS00031814_51	2B	1	162.2
658	IWB51607	Ra_c25623_352	2B	1	163.2
659	IWB4384	BobWhite_c7786_376	2B	0.3	164.2
660	IWB26735	Excalibur_c46143_143	2B	0.7	164.5
661	IWB44288	Kukri_c34193_102	2B	0.3	165.2
662	IWB13596	CAP12_rep_c4483_301	2B	0.3	165.5
663	IWB19542	Ex_c101393_1898	2B	0.7	165.8
664	IWB35009	IAAV5331	2B	0.3	166.5
665	IWB4614	BobWhite_c948_52	2B	0.3	166.8
666	IWB50518	Kukri_rep_c94009_116	2B	0.3	167.1
667	IWB8334	BS00043103_51	2B	0.7	167.4
668	IWB44901	Kukri_c39230_362	2B	0.3	168.1
669	IWB8099	BS00037278_51	2B	0.3	168.4
670	IWB61226	RAC875_c97988_87	2B	0.7	168.7
671	IWB7968	BS00034315_51	2B	0.6	169.4
672	IWA3621	wsnp_Ex_c3764_6853627	2B	0.8	170
673	IWB49874	Kukri_rep_c69267_496	2B	0.8	170.8
674	IWB19870	Ex_c14771_392	2B	0.3	171.6
675	IWB9381	BS00064851_51	2B	0.3	171.9
676	IWB39509	Ku_c4777_2494	2B	0.3	172.2
677	IWB36818	Jagger_c9472_305	2B	1	172.5
678	IWB46243	Kukri_c52384_196	2B	3.2	173.5
679	IWB4425	BobWhite_c8113_532	2B	1	176.7
680	IWB11014	BS00078506_51	2B	2.4	177.7
681	IWB20703	Ex_c4328_1408	2B	0.4	180.1
682	IWB10539	BS00071346_51	2B	2.7	180.5
683	IWB57576	RAC875_c400_3378	2B	3.3	183.2
684	IWB4602	BobWhite_c9351_274	2B	0.7	186.5
685	IWB61711	RAC875_rep_c107537_586	2B	0.3	187.2
686	IWB59170	RAC875_c56101_368	2B	0.6	187.5
687	IWB47236	Kukri_c65484_1250	2B	1	188.1
688	IWB3854	BobWhite_c54696_56	2B	2	189.1
689	IWA5128	wsnp_Ex_rep_c105129_89641882	2B	0.9	191.1
690	IWA3696	wsnp_Ex_c39862_47046812	2B	0.4	192
691	IWB396	BobWhite_c12732_205	2B	0.3	192.4
692	IWB2679	BobWhite_c34233_205	2B	0.8	192.7
693	IWB65806	TA004261-0545	2B	0.4	193.5
694	IWB26836	Excalibur_c4709_576	2B	0.6	193.9
695	IWB25961	Excalibur_c3869_427	2B	1.9	194.5
696	IWB4321	BobWhite_c7326_70	2B	0.6	196.4
697	IWB51163	Ra_c15365_530	2B	2	197
698	IWB385	BobWhite_c12649_113	2B	0.3	199
699	IWB41506	Kukri_c16024_1368	2B	1.9	199.3
700	IWB2052	BobWhite_c26981_66	2B	0.3	201.2
701	IWB3444	BobWhite_c45218_687	2B	1	201.5
702	IWB30756	Excalibur_rep_c66577_159	2B	1	202.5
703	IWB64817	RFL_Contig4856_71	2B	0.7	203.5
704	IWB4713	BobWhite_rep_c48906_121	2B	0.4	204.2
705	IWB70131	Tdurum_contig30930_184	2B	0.4	204.6
706	IWA1489	wsnp_Ex_c114_230248	2B	1.1	205
707	IWA4636	wsnp_Ex_c7203_12370983	2B	0.3	206.1
708	IWB7263	BS00022800_51	2B	2.5	206.4
709	IWB20922	Ex_c55735_1012	2B	0.4	208.9
710	IWB21922	Excalibur_c11587_340	2B	2.4	209.3
711	IWA3973	wsnp_Ex_c46576_52042185	2B	0.3	211.7
712	IWB23236	Excalibur_c18989_1026	2B	0.3	212
713	IWB58039	RAC875_c44407_364	2B	1.4	212.3
714	IWB36605	Jagger_c4502_69	2B	1.7	213.7
715	IWB6524	BS00012071_51	2B	3.1	215.4
716	IWB6244	BS00010567_51	2B	0.3	218.5
717	IWA8478	wsnp_RFL_Contig3522_3685860	2B	1.7	218.8
718	IWB62876	RAC875_rep_c72476_295	2B	2.4	220.5
719	IWB8479	BS00047890_51	2B	3.6	222.9
720	IWB1188	BobWhite_c18540_351	2B	0.3	226.5
721	IWB102	BobWhite_c1072_100	2B	0.3	226.8
722	IWB2452	BobWhite_c3146_128	2B	0.3	227.1
723	IWB13168	CAP12_c1037_120	2B	4.2	227.4
724	IWB68996	Tdurum_contig23273_426	2B	1.7	231.6
725	IWB46242	Kukri_c52356_96	2B	2.6	233.3
726	IWB2665	BobWhite_c33990_190	2B	1.8	235.9
727	IWB36126	IACX6231	2B	0.3	237.7
728	IWB28722	Excalibur_c7449_587	2B	0.3	238
729	IWB4424	BobWhite_c8109_82	2B	0.3	238.3
730	IWB8419	BS00046164_51	2B	0.3	238.6
731	IWB25695	Excalibur_c36280_764	2B	1	238.9
732	IWB63996	RFL_Contig2577_584	2B	0.3	239.9
733	IWB3588	BobWhite_c47357_535	2B	0.3	240.2
734	IWB54945	RAC875_c20093_318	2B	2	240.5
735	IWB26416	Excalibur_c43102_132	2B	0.6	242.5
736	IWB28002	Excalibur_c60964_203	2B	0.6	243.1
737	IWB28961	Excalibur_c80601_278	2B	2.1	243.7
738	IWB8386	BS00044983_51	2B	2.1	245.8
739	IWB9044	BS00063365_51	2B	0.4	247.9
740	IWB71878	Tdurum_contig48260_249	2B	0.4	248.3
741	IWB31177	Excalibur_rep_c71150_423	2B	1.2	248.7
742	IWB25313	Excalibur_c33221_681	2B	0.6	249.9
743	IWB8189	BS00039766_51	2B	1	250.5
744	IWB34446	IAAV1776	2B	1.3	251.5
745	IWB23084	Excalibur_c18165_395	2B	1.5	252.8
746	IWA7909	wsnp_Ra_c3955_7262354	2B	0.7	254.3
747	IWB8054	BS00036456_51	2B	1.1	255
748	IWB41405	Kukri_c15555_587	2B	1.8	256.1
749	IWB24230	Excalibur_c2484_2113	2B	1	257.9
750	IWB71610	Tdurum_contig45468_674	2B	0.3	258.9
751	IWB7583	BS00025649_51	2B	2	259.2
752	IWB19787	Ex_c13213_2594	2B	1.3	261.2
753	IWA3714	wsnp_Ex_c4024_7278036	2B	0.3	262.5
754	IWB39236	Ku_c3479_1035	2B	2.1	262.8
755	IWB479	BobWhite_c13295_407	2B	0.7	264.9
756	IWB61917	RAC875_rep_c109891_156	2B	3.5	265.6
757	IWB7050	BS00022374_51	2B	0.4	269.1
758	IWB4272	BobWhite_c7050_564	2B	2.7	269.5
759	IWB43633	Kukri_c29052_75	2B	2.8	272.2
760	IWA5081	wsnp_Ex_rep_c103064_88104690	2B	1.7	275
761	IWB36765	Jagger_c7991_95	2B	1.4	276.7
762	IWB73707	Tdurum_contig86183_177	2B	3.3	278.1
763	IWB33338	GENE-3335_127	2B	21.2	281.4
764	IWB8894	BS00062699_51	2B	1.7	302.6
765	IWB1710	BobWhite_c23443_337	2B	0.3	304.3
766	IWB46716	Kukri_c58096_480	2B	0.3	304.6
767	IWB1770	BobWhite_c23950_203	2B	0.3	304.9
768	IWB2534	BobWhite_c32319_268	2B	0.3	305.2
769	IWB1769	BobWhite_c23950_145	2B	0.3	305.5
770	IWB8813	BS00060618_51	2B	0.3	305.8
771	IWB2628	BobWhite_c33464_133	2B	1	306.1
772	IWB34394	IAAV1502	2B	1.3	307.1
773	IWA6797	wsnp_Ku_c26323_36285601	2B	0.3	308.4
774	IWB48440	Kukri_c96357_134	2B	0.6	308.7
775	IWB44343	Kukri_c34553_188	2B	2.5	309.3
776	IWB64039	RFL_Contig2751_1562	2B	1.8	311.8
777	IWB28927	Excalibur_c7971_1573	2B	0.3	313.6
778	IWB20875	Ex_c52711_584	2B	1	313.9
779	IWB27473	Excalibur_c5438_274	2B	0.8	314.9
780	IWB71	BobWhite_c10520_1517	2B	5.9	315.7
781	IWB13830	CAP7_c16_483	2B	1.7	321.6
782	IWB44066	Kukri_c32185_544	2B	9.6	323.3
783	IWB74399	tplb0030f06_593	2B	2	332.9
784	IWB5978	BS00004413_51	2B	1.8	334.9
785	IWB10173	BS00067878_51	2B	1.4	336.7
786	IWA3252	wsnp_Ex_c298_580660	2B	1.7	338.1
787	IWB66438	Tdurum_contig10295_374	2B	1.1	339.8
788	IWB7580	BS00025538_51	2B	0.6	340.9
789	IWA5442	wsnp_Ex_rep_c67697_66363222	2B	0.6	341.5
790	IWB23589	Excalibur_c21117_300	2B	0.6	342.1
791	IWB54392	RAC875_c16993_631	2B	0.3	342.7
792	IWB26954	Excalibur_c48404_59	2B	1.5	343
793	IWB34450	IAAV1798	2B	0.5	344.5
794	IWB7624	BS00026408_51	2B	1	345
795	IWB12117	BS00100117_51	2B	1.1	346
796	IWB35082	IAAV5743	2B	3.7	347.1
797	IWB16989	D_contig63990_376	2B	9.1	350.8
798	IWB24806	Excalibur_c29221_311	2B	1.2	359.9
799	IWB11314	BS00083626_51	2B	0.3	361.1
800	IWB6563	BS00012463_51	2B	0.3	361.4
801	IWB6444	BS00011599_51	2B	1.1	361.7
802	IWB700	BobWhite_c1477_315	2B	0.4	362.8
803	IWB9184	BS00064055_51	2B	0.8	363.2
804	IWB38972	Ku_c25908_277	2B		364
805	IWB62903	RAC875_rep_c72743_51	2D1	1	0
806	IWB18107	D_GB5Y7FA02HSMR1_278	2D1	20.8	1
807	IWA6156	wsnp_JD_c69_109951	2D1	1.1	21.8
808	IWB69831	Tdurum_contig29563_257	2D1	4.1	22.9
809	IWB9432	BS00065034_51	2D1	4.9	27
810	IWB9943	BS00067046_51	2D1	3.5	31.9
811	IWB49600	Kukri_rep_c113120_104	2D1		35.4
812	IWB32483	GENE-1433_67	2D2	15.9	0
813	IWB25632	Excalibur_c3574_607	2D2	0.6	15.9
814	IWB59246	RAC875_c57_1178	2D2	0.3	16.5
815	IWB4624	BobWhite_c9564_154	2D2	0.3	16.8
816	IWB53507	RAC875_c12221_834	2D2	0.8	17.1
817	IWA7273	wsnp_Ku_c7229_12491877	2D2	5.7	17.9
818	IWB6737	BS00021718_51	2D2	1.7	23.6
819	IWB2061	BobWhite_c27074_454	2D2	1	25.3
820	IWB24333	Excalibur_c2553_894	2D2	5.2	26.3
821	IWB32133	GENE-0875_887	2D2		31.5
822	IWB39807	Ku_c68144_972	2D3	0.7	0
823	IWB47431	Kukri_c67873_265	2D3	3.4	0.7
824	IWB11313	BS00083623_51	2D3	2.2	4.1
825	IWB30167	Excalibur_rep_c106048_117	2D3	0.4	6.3
826	IWB32049	GENE-0686_804	2D3	0.3	6.7
827	IWB34359	IAAV1322	2D3	1.7	7
828	IWB23909	Excalibur_c2311_114	2D3	2	8.7
829	IWA1917	wsnp_Ex_c14639_22695091	2D3	1.9	10.7
830	IWB55809	RAC875_c25530_701	2D3	0.8	12.6
831	IWB35537	IAAV8779	2D3	3.6	13.4
832	IWB47668	Kukri_c7605_181	2D3	2.6	17
833	IWB54394	RAC875_c16993_839	2D3	2.4	19.6
834	IWB11730	BS00091763_51	2D3	3	22
835	IWB63643	RFL_Contig1457_465	2D3	4.1	25
836	IWB11240	BS00082153_51	2D3		29.1
837	IWB65779	TA004057-0662	3A1	1.3	0
838	IWB28494	Excalibur_c6816_373	3A1	0.6	1.3
839	IWB3127	BobWhite_c4057_320	3A1	0.3	1.9
840	IWB16449	D_contig30400_369	3A1	0.6	2.2
841	IWA5427	wsnp_Ex_rep_c67635_66291944	3A1	0.6	2.8
842	IWB4691	BobWhite_c9992_862	3A1	0.3	3.4
843	IWB11362	BS00084368_51	3A1	0.3	3.7
844	IWB54335	RAC875_c1666_126	3A1	0.6	4
845	IWB1838	BobWhite_c2453_340	3A1	0.3	4.6
846	IWB11728	BS00091751_51	3A1	0.6	4.9
847	IWB63094	RAC875_rep_c77067_347	3A1	0.3	5.5
848	IWB56977	RAC875_c34649_380	3A1	0.6	5.8
849	IWB29479	Excalibur_c9485_203	3A1	0.3	6.4
850	IWB67382	Tdurum_contig12008_1001	3A1	1	6.7
851	IWB25527	Excalibur_c34889_526	3A1	0.7	7.7
852	IWB54475	RAC875_c17453_896	3A1	1	8.4
853	IWB7693	BS00028726_51	3A1	1	9.4
854	IWB11224	BS00081981_51	3A1	0.3	10.4
855	IWB41434	Kukri_c1568_942	3A1	0.4	10.7
856	IWB65712	TA003589-0518	3A1	1.9	11.1
857	IWB55213	RAC875_c21604_1625	3A1	2.2	13
858	IWB5952	BS00004158_51	3A1	1.1	15.2
859	IWB38608	Ku_c17560_91	3A1	1.3	16.3
860	IWA6387	wsnp_Ku_c10362_17156084	3A1	1	17.6
861	IWB401	BobWhite_c12752_410	3A1	1.7	18.6
862	IWB36767	Jagger_c8039_67	3A1	1.3	20.3
863	IWA2822	wsnp_Ex_c23633_32868822	3A1	0.8	21.6
864	IWB50434	Kukri_rep_c84820_251	3A1	5.9	22.4
865	IWB9278	BS00064422_51	3A1	1	28.3
866	IWB57247	RAC875_c371_251	3A1	3.3	29.3
867	IWB52333	Ra_c6118_450	3A1	4.4	32.6
868	IWB8376	BS00044751_51	3A1	0.3	37
869	IWB13636	CAP12_rep_c6090_261	3A1	0.3	37.3
870	IWA851	wsnp_CAP11_rep_c4157_1965583	3A1	0.3	37.6
871	IWB24188	Excalibur_c24613_302	3A1	2.7	37.9
872	IWB26668	Excalibur_c4548_2697	3A1	0.3	40.6
873	IWB4588	BobWhite_c9249_564	3A1	8.9	40.9
874	IWB8715	BS00057445_51	3A1		49.8
875	IWB6929	BS00022148_51	3A2	1.3	0
876	IWA7022	wsnp_Ku_c40218_48484410	3A2	0.6	1.3
877	IWB43537	Kukri_c28165_906	3A2	1.6	1.9
878	IWB20076	Ex_c20039_301	3A2	0.6	3.5
879	IWB48828	Kukri_rep_c102953_304	3A2	1.3	4.1
880	IWB35588	IAAV9068	3A2	0.6	5.4
881	IWB2733	BobWhite_c34866_232	3A2	0.8	6
882	IWA443	wsnp_BF292295A_Ta_2_1	3A2	1.2	6.8
883	IWA2019	wsnp_Ex_c1538_2937905	3A2	0.3	8
884	IWB19997	Ex_c17586_108	3A2	0.3	8.3
885	IWB24112	Excalibur_c2419_531	3A2	0.3	8.6
886	IWB30707	Excalibur_rep_c116073_259	3A2	0.3	8.9
887	IWB27966	Excalibur_c60452_196	3A2	0.6	9.2
888	IWB3613	BobWhite_c47722_613	3A2	1	9.8
889	IWB11008	BS00078430_51	3A2	1	10.8
890	IWB6320	BS00010947_51	3A2	4.4	11.8
891	IWA5285	wsnp_Ex_rep_c66685_65003254	3A2	0.6	16.2
892	IWB12317	BS00107444_51	3A2	0.6	16.8
893	IWB5937	BS00003971_51	3A2	5.2	17.4
894	IWB12689	CAP11_c1464_135	3A2	0.4	22.6
895	IWB6603	BS00014695_51	3A2	0.4	23
896	IWB67653	Tdurum_contig12557_1382	3A2	0.8	23.4
897	IWB9778	BS00066319_51	3A2	0.4	24.2
898	IWB537	BobWhite_c13704_244	3A2	2	24.6
899	IWB8683	BS00056089_51	3A2	1	26.6
900	IWA3078	wsnp_Ex_c26887_36107413	3A2	1	27.6
901	IWB23583	Excalibur_c21051_515	3A2	9.9	28.6
902	IWB12264	BS00105963_51	3A2	0.6	38.5
903	IWB8806	BS00060391_51	3A2	0.6	39.1
904	IWB9039	BS00063300_51	3A2	2.6	39.7
905	IWB27647	Excalibur_c56240_176	3A2	0.3	42.3
906	IWB2309	BobWhite_c29826_602	3A2	3.3	42.6
907	IWB7801	BS00030855_51	3A2	0.3	45.9
908	IWB36056	IACX5899	3A2	0.6	46.2
909	IWA1136	wsnp_CAP8_c1007_643393	3A2	6.4	46.8
910	IWB6009	BS00006822_51	3A2	8	53.2
911	IWB9112	BS00063696_51	3A2	0.3	61.2
912	IWB8177	BS00039498_51	3A2	1	61.5
913	IWB33347	GENE-3346_167	3A2	1.4	62.5
914	IWB2973	BobWhite_c38444_238	3A2	4.2	63.9
915	IWB54057	RAC875_c15109_106	3A2	0.7	68.1
916	IWB8579	BS00049977_51	3A2	0.4	68.8
917	IWB6678	BS00020459_51	3A2	3.9	69.2
918	IWA261	wsnp_BE495175A_Ta_1_1	3A2	2.4	73.1
919	IWB10189	BS00067940_51	3A2	6	75.5
920	IWB11992	BS00097265_51	3A2	0.8	81.5
921	IWB50481	Kukri_rep_c89509_83	3A2	0.8	82.3
922	IWB7073	BS00022424_51	3A2	9.4	83.1
923	IWB58806	RAC875_c52195_324	3A2	10.9	92.5
924	IWB8288	BS00041742_51	3A2	5.2	103.4
925	IWB70483	Tdurum_contig34075_98	3A2	7	108.6
926	IWA94	wsnp_BE426418A_Ta_2_1	3A2	2.2	115.6
927	IWB34789	IAAV3851	3A2	1.8	117.8
928	IWB61868	RAC875_rep_c109228_400	3A2	4.5	119.6
929	IWB3508	BobWhite_c46361_331	3A2	2.4	124.1
930	IWA5111	wsnp_Ex_rep_c104125_88923836	3A2	0.3	126.5
931	IWB8784	BS00059618_51	3A2	1.8	126.8
932	IWB64908	RFL_Contig5153_958	3A2	7	128.6
933	IWB478	BobWhite_c13293_107	3A2	0.4	135.6
934	IWB59641	RAC875_c61934_186	3A2	2.4	136
935	IWB14956	CAP8_c8360_186	3A2	2	138.4
936	IWB5755	BS00000523_51	3A2	0.8	140.4
937	IWB67816	Tdurum_contig13011_241	3A2	0.7	141.2
938	IWB10770	BS00074926_51	3A2	2.4	141.9
939	IWB38308	Ku_c12191_1202	3A2	0.3	144.3
940	IWB25613	Excalibur_c3556_520	3A2	1.8	144.6
941	IWB32739	GENE-1934_501	3A2	0.3	146.4
942	IWB60147	RAC875_c68056_81	3A2	6.7	146.7
943	IWB153	BobWhite_c11000_935	3A2	2.3	153.4
944	IWB13780	CAP7_c1238_51	3A2	1	155.7
945	IWB60381	RAC875_c75663_115	3A2	1.3	156.7
946	IWB3770	BobWhite_c5246_474	3A2	0.4	158
947	IWB3584	BobWhite_c47304_56	3A2	0.9	158.4
948	IWB58222	RAC875_c46236_214	3A2		159.3
949	IWB58492	RAC875_c48906_281	3B	0.6	0
950	IWB56283	RAC875_c29099_847	3B	0.3	0.6
951	IWB56857	RAC875_c33648_760	3B	0.6	0.9
952	IWB23205	Excalibur_c18826_1356	3B	0.4	1.5
953	IWB73423	Tdurum_contig77551_586	3B	0.8	1.9
954	IWB65347	TA001137-1058	3B	0.8	2.7
955	IWB35481	IAAV8465	3B	0.3	3.5
956	IWB53477	RAC875_c12071_998	3B	0.3	3.8
957	IWB7545	BS00024603_51	3B	0.4	4.1
958	IWB44727	Kukri_c3773_1450	3B	0.5	4.5
959	IWA4796	wsnp_Ex_c8360_14085858	3B	1.4	5
960	IWB60018	RAC875_c66369_296	3B	1	6.4
961	IWB7355	BS00022986_51	3B	0.6	7.4
962	IWB41709	Kukri_c17082_378	3B	0.3	8
963	IWB73672	Tdurum_contig84762_189	3B	0.3	8.3
964	IWB20762	Ex_c4578_544	3B	0.6	8.6
965	IWB62488	RAC875_rep_c118986_60	3B	1	9.2
966	IWB1837	BobWhite_c2453_282	3B	1	10.2
967	IWB56145	RAC875_c27986_1460	3B	0.6	11.2
968	IWB29481	Excalibur_c9485_686	3B	0.3	11.8
969	IWB71225	Tdurum_contig42513_886	3B	1.2	12.1
970	IWB31190	Excalibur_rep_c71645_94	3B	0.8	13.3
971	IWB41429	Kukri_c15654_309	3B	1.3	14.1
972	IWB34636	IAAV2929	3B	0.3	15.4
973	IWB32635	GENE-1743_853	3B	1	15.7
974	IWB40900	Kukri_c12817_59	3B	0.3	16.7
975	IWB59693	RAC875_c62483_112	3B	1	17
976	IWB35226	IAAV6644	3B	1.6	18
977	IWB12193	BS00102646_51	3B	0.3	19.6
978	IWA3103	wsnp_Ex_c2723_5047696	3B	1	19.9
979	IWB61250	RAC875_c98721_85	3B	0.6	20.9
980	IWA4654	wsnp_Ex_c7316_12552186	3B	0.3	21.5
981	IWB30730	Excalibur_rep_c66331_1967	3B	1	21.8
982	IWB8745	BS00058654_51	3B	0.3	22.8
983	IWB12194	BS00102648_51	3B	1.3	23.1
984	IWB57532	RAC875_c3956_659	3B	12.8	24.4
985	IWB4653	BobWhite_c9711_71	3B	1	37.2
986	IWB65092	RFL_Contig5709_3005	3B	3.3	38.2
987	IWB57994	RAC875_c4389_1412	3B	5.4	41.5
988	IWB26277	Excalibur_c41820_354	3B	2.3	46.9
989	IWB9212	BS00064177_51	3B	1.1	49.2
990	IWB30032	Excalibur_rep_c104498_168	3B	3.1	50.3
991	IWB24336	Excalibur_c25566_1000	3B	2.3	53.4
992	IWB7629	BS00026471_51	3B	0.3	55.7
993	IWB72604	Tdurum_contig57914_1156	3B	1.4	56
994	IWB36123	IACX6214	3B	4.3	57.4
995	IWB34803	IAAV3924	3B	0.7	61.7
996	IWB72015	Tdurum_contig49753_191	3B	0.7	62.4
997	IWB58617	RAC875_c5016_340	3B	1.3	63.1
998	IWB48086	Kukri_c86406_100	3B	0.4	64.4
999	IWB75122	tplb0057a21_1065	3B	2.9	64.8
1000	IWB41105	Kukri_c13830_924	3B	3	67.7
1001	IWB34181	GENE-4824_212	3B	17.1	70.7
1002	IWB5601	BobWhite_rep_c66224_103	3B	13.4	87.8
1003	IWB32266	GENE-1154_396	3B	0.3	101.2
1004	IWA6298	wsnp_JD_rep_c63739_40660910	3B	3	101.5
1005	IWB65571	TA002541-0818	3B	4.1	104.5
1006	IWB32390	GENE-1332_96	3B	1.4	108.6
1007	IWB11760	BS00092492_51	3B	3.4	110
1008	IWB66966	Tdurum_contig11189_271	3B	0.3	113.4
1009	IWB26270	Excalibur_c41747_398	3B	0.4	113.7
1010	IWB37006	JD_c14460_122	3B	5.7	114.1
1011	IWB10863	BS00076248_51	3B	1.1	119.8
1012	IWB38850	Ku_c23207_988	3B	0.3	120.9
1013	IWB3423	BobWhite_c4502_252	3B	1.9	121.2
1014	IWB45716	Kukri_c46948_558	3B	1	123.1
1015	IWB5902	BS00003822_51	3B	0.3	124.1
1016	IWB2802	BobWhite_c35859_105	3B	0.3	124.4
1017	IWB61907	RAC875_rep_c109701_76	3B	2.3	124.7
1018	IWB743	BobWhite_c1509_622	3B	1.6	127
1019	IWB32546	GENE-1587_448	3B	0.3	128.6
1020	IWB26946	Excalibur_c48368_217	3B	0.3	128.9
1021	IWB37158	JD_c20321_354	3B	0.6	129.2
1022	IWB57	BobWhite_c10402_170	3B	0.3	129.8
1023	IWB56	BobWhite_c10402_140	3B	1.1	130.1
1024	IWB25874	Excalibur_c37787_925	3B	2.1	131.2
1025	IWB28679	Excalibur_c73633_120	3B	0.4	133.3
1026	IWB25047	Excalibur_c30975_133	3B	0.3	133.7
1027	IWB11716	BS00091577_51	3B	0.6	134
1028	IWB25473	Excalibur_c34554_312	3B	0.3	134.6
1029	IWA2550	wsnp_Ex_c20652_29734133	3B	0.3	134.9
1030	IWB8208	BS00040143_51	3B	0.3	135.2
1031	IWB27335	Excalibur_c52772_1592	3B	2.7	135.5
1032	IWB53943	RAC875_c14529_815	3B	1.5	138.2
1033	IWB8716	BS00057451_51	3B	0.3	139.7
1034	IWA2329	wsnp_Ex_c18624_27492167	3B	2	140
1035	IWB8186	BS00039734_51	3B	0.3	142
1036	IWB8047	BS00036352_51	3B	3.6	142.3
1037	IWB61164	RAC875_c96638_103	3B	0.3	145.9
1038	IWB31222	Excalibur_rep_c73952_373	3B	0.3	146.2
1039	IWB65220	RFL_Contig6099_1363	3B	1	146.5
1040	IWB35687	IACX11310	3B	0.3	147.5
1041	IWB71876	Tdurum_contig48224_272	3B	1.5	147.8
1042	IWB11492	BS00087278_51	3B	0.4	149.3
1043	IWB25044	Excalibur_c3096_1699	3B	2.9	149.7
1044	IWB30872	Excalibur_rep_c67517_925	3B	0.3	152.6
1045	IWB64011	RFL_Contig2616_1422	3B	0.3	152.9
1046	IWB34373	IAAV1382	3B	0.3	153.2
1047	IWB21557	Excalibur_c1014_371	3B	1.1	153.5
1048	IWB35937	IACX3871	3B	2.2	154.6
1049	IWB8934	BS00062827_51	3B	1.7	156.8
1050	IWA5711	wsnp_Ex_rep_c70809_69690102	3B	0.3	158.5
1051	IWB32558	GENE-1617_131	3B	0.3	158.8
1052	IWB53113	RAC875_c10595_473	3B	0.3	159.1
1053	IWB5515	BobWhite_rep_c64944_264	3B	0.3	159.4
1054	IWB63113	RAC875_rep_c77684_470	3B	1	159.7
1055	IWB13711	CAP7_c10624_88	3B	0.3	160.7
1056	IWB9872	BS00066718_51	3B	0.3	161
1057	IWB30630	Excalibur_rep_c113405_180	3B	0.3	161.3
1058	IWB35102	IAAV5835	3B	1.3	161.6
1059	IWB71944	Tdurum_contig49052_223	3B	1.3	162.9
1060	IWA7745	wsnp_Ra_c21364_30746475	3B	1	164.2
1061	IWB58101	RAC875_c44986_127	3B	4.3	165.2
1062	IWA2399	wsnp_Ex_c1934_3648048	3B	1	169.5
1063	IWA2124	wsnp_Ex_c16378_24870688	3B	0.3	170.5
1064	IWB54260	RAC875_c16281_195	3B	0.3	170.8
1065	IWB54327	RAC875_c16628_500	3B	7.2	171.1
1066	IWB34449	IAAV1797	3B	0.3	178.3
1067	IWB9234	BS00064258_51	3B	0.6	178.6
1068	IWB59355	RAC875_c583_1409	3B	2.9	179.2
1069	IWB69615	Tdurum_contig28748_239	3B	0.7	182.1
1070	IWB8314	BS00042297_51	3B	8.2	182.8
1071	IWB8244	BS00040742_51	3B	1.1	191
1072	IWA4324	wsnp_Ex_c57007_58898157	3B	3.8	192.1
1073	IWB50512	Kukri_rep_c93484_262	3B	0.6	195.9
1074	IWB70345	Tdurum_contig32277_121	3B	0.6	196.5
1075	IWB8128	BS00038349_51	3B	1	197.1
1076	IWB23127	Excalibur_c18410_251	3B	1	198.1
1077	IWB11409	BS00085434_51	3B	0.6	199.1
1078	IWB74787	tplb0044b20_1610	3B	0.4	199.7
1079	IWB25749	Excalibur_c36725_96	3B	2.3	200.1
1080	IWB51211	Ra_c16246_379	3B	0.6	202.4
1081	IWB45104	Kukri_c41129_344	3B	0.6	203
1082	IWB60637	RAC875_c81076_317	3B	1.7	203.6
1083	IWB46875	Kukri_c60633_121	3B	3.2	205.3
1084	IWB67606	Tdurum_contig12455_385	3B	6.3	208.5
1085	IWB71664	Tdurum_contig46030_580	3B	2.2	214.8
1086	IWB44449	Kukri_c35451_857	3B	2.8	217
1087	IWB65493	TA002070-0603-w	3B	6.4	219.8
1088	IWB40694	Kukri_c119_295	3B	0.3	226.2
1089	IWB2891	BobWhite_c3721_78	3B	0.3	226.5
1090	IWA8043	wsnp_Ra_c67016_65144188	3B	2.1	226.8
1091	IWB7789	BS00030651_51	3B	6.9	228.9
1092	IWB72699	Tdurum_contig59953_220	3B	5.8	235.8
1093	IWB47870	Kukri_c8099_1522	3B	2.6	241.6
1094	IWA785	wsnp_CAP11_c59_99317	3B	0.3	244.2
1095	IWA3454	wsnp_Ex_c33879_42293206	3B	1	244.5
1096	IWB10450	BS00070211_51	3B	2.3	245.5
1097	IWB7374	BS00023017_51	3B	1.3	247.8
1098	IWA5594	wsnp_Ex_rep_c69287_68216012	3B	14.4	249.1
1099	IWB33031	GENE-2712_367	3B	0.3	263.5
1100	IWB7224	BS00022715_51	3B	18.2	263.8
1101	IWB36042	IACX5852	3B	0.7	282
1102	IWB43749	Kukri_c29615_377	3B	4.5	282.7
1103	IWB56772	RAC875_c32864_205	3B	1.9	287.2
1104	IWB49457	Kukri_rep_c110544_248	3B	6.6	289.1
1105	IWB34409	IAAV1595	3B	5.8	295.7
1106	IWB72659	Tdurum_contig59566_830	3B		301.5
1107	IWB4562	BobWhite_c9000_114	3D1	6	0
1108	IWB16174	D_contig24344_227	3D1	1.3	6
1109	IWB20737	Ex_c4465_882	3D1	0.7	7.3
1110	IWB25194	Excalibur_c32309_395	3D1	3.2	8
1111	IWB35259	IAAV686	3D1	0.3	11.2
1112	IWB35284	IAAV7013	3D1	1.3	11.5
1113	IWB60667	RAC875_c81899_216	3D1	2.6	12.8
1114	IWB8712	BS00057343_51	3D1	1.2	15.4
1115	IWB32795	GENE-2081_34	3D1	0.4	16.6
1116	IWB14491	CAP8_c1057_105	3D1	0.6	17
1117	IWB17317	D_F1BEJMU01DVMII_118	3D1	2.6	17.6
1118	IWB24193	Excalibur_c24617_131	3D1	0.6	20.2
1119	IWB10632	BS00072994_51	3D1	2	20.8
1120	IWA6485	wsnp_Ku_c13204_21105694	3D1	1.3	22.8
1121	IWB40680	Kukri_c11814_425	3D1	0.3	24.1
1122	IWB4301	BobWhite_c716_644	3D1	1.8	24.4
1123	IWB2014	BobWhite_c26534_532	3D1	1.9	26.2
1124	IWB11439	BS00086095_51	3D1	2.2	28.1
1125	IWB19217	D_GDRF1KQ02GV96X_70	3D1	8.6	30.3
1126	IWB74373	tplb0029j24_2118	3D1	1.3	38.9
1127	IWB2116	BobWhite_c27541_67	3D1		40.2
1128	IWB1383	BobWhite_c20332_179	3D2	1.5	0
1129	IWB28189	Excalibur_c6330_1158	3D2	0.8	1.5
1130	IWB7136	BS00022524_51	3D2	2	2.3
1131	IWB57940	RAC875_c43458_292	3D2	0.6	4.3
1132	IWB57554	RAC875_c39793_452	3D2	0.3	4.9
1133	IWB32633	GENE-1743_351	3D2	0.3	5.2
1134	IWB1155	BobWhite_c18256_809	3D2	0.3	5.5
1135	IWB75330	tplb0062k24_735	3D2	1	5.8
1136	IWB36763	Jagger_c7987_77	3D2	0.6	6.8
1137	IWB25093	Excalibur_c31384_191	3D2	0.3	7.4
1138	IWB7595	BS00025838_51	3D2	0.3	7.7
1139	IWB50521	Kukri_rep_c94244_339	3D2	0.3	8
1140	IWB5600	BobWhite_rep_c66215_299	3D2	0.3	8.3
1141	IWB3027	BobWhite_c3902_210	3D2	0.3	8.6
1142	IWB242	BobWhite_c11615_268	3D2	0.3	8.9
1143	IWB13118	CAP11_rep_c5797_312	3D2	0.4	9.2
1144	IWB56509	RAC875_c30632_793	3D2	2.2	9.6
1145	IWB24277	Excalibur_c25195_410	3D2	1.6	11.8
1146	IWB30389	Excalibur_rep_c109112_430	3D2	0.4	13.4
1147	IWB1839	BobWhite_c2453_460	3D2	0.4	13.8
1148	IWB30427	Excalibur_rep_c109599_89	3D2	1.8	14.2
1149	IWB12046	BS00098759_51	3D2	28.4	16
1150	IWB10466	BS00070468_51	3D2		44.4
1151	IWB74774	tplb0043j11_1190	4A	4.9	0
1152	IWB37183	JD_c21248_511	4A	2.4	4.9
1153	IWB19265	D_GDRF1KQ02JZS7N_128	4A	24.5	7.3
1154	IWB8337	BS00043286_51	4A	0.3	31.8
1155	IWB21392	Ex_c864_653	4A	1.8	32.1
1156	IWB54257	RAC875_c16277_737	4A	0.4	33.9
1157	IWB57385	RAC875_c38278_197	4A	0.7	34.3
1158	IWB43751	Kukri_c2963_272	4A	4.9	35
1159	IWA7632	wsnp_Ra_c14920_23225219	4A	1.6	39.9
1160	IWB11749	BS00092244_51	4A	2.7	41.5
1161	IWB35626	IACX1035	4A	5.2	44.2
1162	IWA3161	wsnp_Ex_c28429_37553452	4A	9	49.4
1163	IWB21402	Ex_c883_2618	4A	3.4	58.4
1164	IWB73476	Tdurum_contig8061_56	4A	3.2	61.8
1165	IWB36420	Jagger_c10704_106	4A	1.3	65
1166	IWB9590	BS00065607_51	4A	5.5	66.3
1167	IWB47589	Kukri_c74409_199	4A	0.3	71.8
1168	IWB34759	IAAV3697	4A	3.1	72.1
1169	IWA4320	wsnp_Ex_c5690_9994305	4A	3.5	75.2
1170	IWA7537	wsnp_Ra_c10536_17322563	4A	0.7	78.7
1171	IWB46973	Kukri_c6199_1183	4A	0.7	79.4
1172	IWA3584	wsnp_Ex_c36701_44603531	4A	1.3	80.1
1173	IWB20649	Ex_c40210_281	4A	0.3	81.4
1174	IWB45656	Kukri_c46421_168	4A	0.8	81.7
1175	IWA1077	wsnp_CAP7_c32_19340	4A	0.8	82.5
1176	IWB59437	RAC875_c59416_158	4A	0.4	83.3
1177	IWB65438	TA001684-0426	4A	3.2	83.7
1178	IWA6501	wsnp_Ku_c13640_21686670	4A	0.4	86.9
1179	IWB33127	GENE-2947_175	4A	0.6	87.3
1180	IWB31143	Excalibur_rep_c70578_299	4A	1	87.9
1181	IWB56097	RAC875_c27704_420	4A	1.3	88.9
1182	IWB45853	Kukri_c48199_102	4A	1	90.2
1183	IWB28877	Excalibur_c7846_1203	4A	0.3	91.2
1184	IWB43280	Kukri_c2634_487	4A	0.3	91.5
1185	IWB74979	tplb0051b16_1324	4A	0.3	91.8
1186	IWB20983	Ex_c5979_1449	4A	0.6	92.1
1187	IWB32991	GENE-2637_396	4A	0.3	92.7
1188	IWB26384	Excalibur_c4283_201	4A	0.3	93
1189	IWA4395	wsnp_Ex_c5979_10480527	4A	0.3	93.3
1190	IWA1527	wsnp_Ex_c11663_18779609	4A	0.3	93.6
1191	IWB25147	Excalibur_c31814_298	4A	0.3	93.9
1192	IWB48417	Kukri_c9578_1446	4A	0.4	94.2
1193	IWB20212	Ex_c23792_486	4A	1.2	94.6
1194	IWA1804	wsnp_Ex_c1373_2628597	4A	1	95.8
1195	IWB33174	GENE-3043_279	4A	0.9	96.8
1196	IWA2211	wsnp_Ex_c17361_26054611	4A	0.3	97.7
1197	IWB18669	D_GBUVHFX01EZR9Q_294	4A	0.3	98
1198	IWB36333	IACX8919	4A	0.3	98.3
1199	IWA4201	wsnp_Ex_c53906_56983357	4A	0.3	98.6
1200	IWA7346	wsnp_Ku_c9208_15488367	4A	0.3	98.9
1201	IWA101	wsnp_BE442666A_Ta_2_1	4A	1	99.2
1202	IWB29546	Excalibur_c96303_224	4A	3	100.2
1203	IWB34865	IAAV4351	4A	0.3	103.2
1204	IWA4023	wsnp_Ex_c48449_53350799	4A	0.9	103.5
1205	IWB63874	RFL_Contig2226_1048	4A	0.4	104.4
1206	IWB35567	IAAV8947	4A	0.3	104.8
1207	IWA2606	wsnp_Ex_c21383_30513824	4A	3.4	105.1
1208	IWB8240	BS00040648_51	4A	1.2	108.5
1209	IWB52955	RAC875_c1022_3059	4A	4.9	109.7
1210	IWB8569	BS00049911_51	4A	1.1	114.6
1211	IWB65970	TA005380-0966	4A	1.7	115.7
1212	IWB43375	Kukri_c2706_1424	4A	2	117.4
1213	IWB47730	Kukri_c7791_99	4A	0.6	119.4
1214	IWA6454	wsnp_Ku_c1205_2398925	4A	1.6	120
1215	IWB7386	BS00023031_51	4A	0.3	121.6
1216	IWB11778	BS00092859_51	4A	1	121.9
1217	IWB5803	BS00002054_51	4A	0.4	122.9
1218	IWB27809	Excalibur_c58393_329	4A	2	123.3
1219	IWB36346	IACX9070	4A	1.1	125.3
1220	IWA4199	wsnp_Ex_c539_1072859	4A	4.7	126.4
1221	IWB1321	BobWhite_c19919_516	4A	0.4	131.1
1222	IWB6722	BS00021701_51	4A	2.5	131.5
1223	IWB10266	BS00068243_51	4A	4.3	134
1224	IWB35155	IAAV615	4A	0.3	138.3
1225	IWB43499	Kukri_c27874_515	4A	1	138.6
1226	IWB10587	BS00072025_51	4A	0.6	139.6
1227	IWB35214	IAAV6581	4A	0.6	140.2
1228	IWB55175	RAC875_c21369_425	4A	0.3	140.8
1229	IWB40846	Kukri_c12563_52	4A	0.3	141.1
1230	IWA1691	wsnp_Ex_c12812_20324273	4A	1.8	141.4
1231	IWB6742	BS00021727_51	4A	10.4	143.2
1232	IWB55747	RAC875_c25124_182	4A	3.6	153.6
1233	IWA6906	wsnp_Ku_c3237_6024936	4A	4.3	157.2
1234	IWB74052	Tdurum_contig98808_554	4A	8.4	161.5
1235	IWB22749	Excalibur_c16188_531	4A	1.5	169.9
1236	IWB782	BobWhite_c15406_510	4A	3.1	171.4
1237	IWB12421	BS00109683_51	4A	0.3	174.5
1238	IWB12088	BS00099724_51	4A	0.6	174.8
1239	IWB23723	Excalibur_c21964_237	4A	1.9	175.4
1240	IWA3756	wsnp_Ex_c41074_47987860	4A	11	177.3
1241	IWB9549	BS00065444_51	4A	1.5	188.3
1242	IWB42362	Kukri_c20719_949	4A	0.5	189.8
1243	IWB1375	BobWhite_c20282_164	4A	1.5	190.3
1244	IWB43191	Kukri_c25832_687	4A	0.3	191.8
1245	IWB37755	JD_c6741_185	4A	1.5	192.1
1246	IWB68972	Tdurum_contig22511_355	4A	0.7	193.6
1247	IWA6506	wsnp_Ku_c13768_21859275	4A	6.4	194.3
1248	IWB27645	Excalibur_c5624_845	4A	0.3	200.7
1249	IWB43658	Kukri_c29142_473	4A	1.6	201
1250	IWB21713	Excalibur_c10696_3390	4A	0.3	202.6
1251	IWB30041	Excalibur_rep_c104570_201	4A	0.3	202.9
1252	IWB28717	Excalibur_c74397_238	4A	0.3	203.2
1253	IWB6183	BS00010168_51	4A	1.7	203.5
1254	IWB57472	RAC875_c390_1494	4A	0.8	205.2
1255	IWB29018	Excalibur_c82040_91	4A	0.3	206
1256	IWB29438	Excalibur_c9370_966	4A	0.3	206.3
1257	IWA6418	wsnp_Ku_c11227_18378980	4A	0.3	206.6
1258	IWB58891	RAC875_c5302_300	4A	1	206.9
1259	IWB10595	BS00072157_51	4A	1	207.9
1260	IWB1669	BobWhite_c23141_92	4A	7.4	208.9
1261	IWB26429	Excalibur_c4325_1440	4A	0.3	216.3
1262	IWB1566	BobWhite_c22176_295	4A	3.7	216.6
1263	IWB14501	CAP8_c1180_342	4A	0.4	220.3
1264	IWB44902	Kukri_c39261_561	4A	0.9	220.7
1265	IWB64646	RFL_Contig4334_379	4A	1.8	221.6
1266	IWB660	BobWhite_c14508_181	4A	0.9	223.4
1267	IWB34295	GENE-4988_110	4A	3.3	224.3
1268	IWB57342	RAC875_c37810_241	4A	0.8	227.6
1269	IWB26480	Excalibur_c4370_1221	4A	1.7	228.4
1270	IWB28551	Excalibur_c7034_234	4A	0.9	230.1
1271	IWA3068	wsnp_Ex_c26776_36003586	4A	0.4	231
1272	IWB9906	BS00066891_51	4A	0.3	231.4
1273	IWB62495	RAC875_rep_c119121_388	4A	2.2	231.7
1274	IWB73881	Tdurum_contig93527_486	4A	1.8	233.9
1275	IWB66086	TA006348-0950	4A	1.7	235.7
1276	IWB73029	Tdurum_contig65718_209	4A	6.1	237.4
1277	IWB53635	RAC875_c12996_2320	4A	0.4	243.5
1278	IWB41760	Kukri_c17417_291	4A	16.9	243.9
1279	IWB36257	IACX7905	4A	0.4	260.8
1280	IWB73459	Tdurum_contig7992_173	4A	1.6	261.2
1281	IWA4419	wsnp_Ex_c6094_10663424	4A	2	262.8
1282	IWB9308	BS00064523_51	4A	2.6	264.8
1283	IWB6597	BS00014126_51	4A	0.3	267.4
1284	IWB12131	BS00100436_51	4A	0.6	267.7
1285	IWB13933	CAP7_c254_486	4A	1.2	268.3
1286	IWB70641	Tdurum_contig41127_265	4A	0.4	269.5
1287	IWB34615	IAAV2823	4A	0.8	269.9
1288	IWB11801	BS00093289_51	4A	1	270.7
1289	IWB8407	BS00045554_51	4A	0.7	271.7
1290	IWB43080	Kukri_c25115_740	4A	3.1	272.4
1291	IWB9301	BS00064494_51	4A	0.7	275.5
1292	IWB28832	Excalibur_c77192_78	4A	7	276.2
1293	IWB26046	Excalibur_c39447_143	4A	1.3	283.2
1294	IWB9431	BS00065030_51	4A	0.6	284.5
1295	IWB29440	Excalibur_c93850_278	4A	0.6	285.1
1296	IWB43979	Kukri_c3148_780	4A	0.5	285.7
1297	IWB61648	RAC875_rep_c106976_263	4A	1.1	286.2
1298	IWB2177	BobWhite_c28137_293	4A	0.6	287.3
1299	IWB34029	GENE-4592_541	4A	0.3	287.9
1300	IWB22324	Excalibur_c13811_1086	4A	0.4	288.2
1301	IWB2554	BobWhite_c3259_96	4A	1.2	288.6
1302	IWB24691	Excalibur_c2827_227	4A	0.3	289.8
1303	IWB6186	BS00010202_51	4A	0.3	290.1
1304	IWA2756	wsnp_Ex_c22830_32035900	4A	0.4	290.4
1305	IWB24692	Excalibur_c2827_286	4A	1.1	290.8
1306	IWB63976	RFL_Contig2531_2094	4A	1	291.9
1307	IWB47401	Kukri_c67586_362	4A	0.7	292.9
1308	IWB42068	Kukri_c19060_750	4A	0.3	293.6
1309	IWA3192	wsnp_Ex_c2886_5325103	4A	0.3	293.9
1310	IWB57180	RAC875_c36363_222	4A	1.6	294.2
1311	IWA1505	wsnp_Ex_c11474_18507872	4A	0.8	295.8
1312	IWB8552	BS00049695_51	4A	0.8	296.6
1313	IWB30571	Excalibur_rep_c112003_621	4A	3.3	297.4
1314	IWB9113	BS00063708_51	4A	1.8	300.7
1315	IWB34609	IAAV2769	4A	0.6	302.5
1316	IWB24279	Excalibur_c25224_202	4A	0.5	303.1
1317	IWA2166	wsnp_Ex_c1675_3183614	4A	0.5	303.6
1318	IWB44658	Kukri_c37227_579	4A	1.1	304.1
1319	IWB5838	BS00003587_51	4A	0.7	305.2
1320	IWB55374	RAC875_c22592_2255	4A	0.7	305.9
1321	IWB71700	Tdurum_contig46583_2364	4A	0.5	306.6
1322	IWB71694	Tdurum_contig46583_1378	4A	0.5	307.1
1323	IWB31512	Excalibur_s108810_150	4A	0.3	307.6
1324	IWB9276	BS00064419_51	4A	0.5	307.9
1325	IWB29950	Excalibur_rep_c103537_1054	4A	1.6	308.4
1326	IWB71698	Tdurum_contig46583_2146	4A	0.7	310
1327	IWB4670	BobWhite_c986_285	4A	0.6	310.7
1328	IWB22343	Excalibur_c13953_179	4A	1	311.3
1329	IWA4946	wsnp_Ex_c9618_15912364	4A	1.1	312.3
1330	IWB57997	RAC875_c43902_71	4A	0.4	313.4
1331	IWB34594	IAAV2678	4A	2.6	313.8
1332	IWB45914	Kukri_c48878_235	4A	2.6	316.4
1333	IWB50393	Kukri_rep_c80771_409	4A	0.8	319
1334	IWB27194	Excalibur_c50999_269	4A	0.3	319.8
1335	IWB71699	Tdurum_contig46583_2203	4A	0.3	320.1
1336	IWB10046	BS00067430_51	4A	0.3	320.4
1337	IWB64424	RFL_Contig3621_1295	4A	0.3	320.7
1338	IWB35545	IAAV883	4A	0.4	321
1339	IWB44537	Kukri_c36204_152	4A	0.9	321.4
1340	IWB73315	Tdurum_contig75811_1462	4A	0.9	322.3
1341	IWB68816	Tdurum_contig19526_533	4A	3.3	323.2
1342	IWA5265	wsnp_Ex_rep_c66551_64836462	4A	1.1	326.5
1343	IWB12444	BS00109911_51	4A	1.7	327.6
1344	IWB59099	RAC875_c55173_65	4A	0.8	329.3
1345	IWB67740	Tdurum_contig12802_393	4A	0.7	330.1
1346	IWB25415	Excalibur_c34115_1070	4A	0.7	330.8
1347	IWB45728	Kukri_c4709_53	4A	0.7	331.5
1348	IWA4083	wsnp_Ex_c5072_9006666	4A	0.3	332.2
1349	IWA4084	wsnp_Ex_c5072_9006966	4A	0.8	332.5
1350	IWB21715	Excalibur_c10699_404	4A	0.6	333.3
1351	IWB36036	IACX5828	4A	1.7	333.9
1352	IWB70194	Tdurum_contig31218_344	4A	1	335.6
1353	IWA1410	wsnp_Ex_c10955_17794520	4A	1	336.6
1354	IWB49256	Kukri_rep_c107387_161	4A	1.9	337.6
1355	IWB9157	BS00063943_51	4A	0.5	339.5
1356	IWB10829	BS00075751_51	4A	0.4	340
1357	IWB30405	Excalibur_rep_c109393_88	4A	1.4	340.4
1358	IWB68322	Tdurum_contig14986_191	4A	3.8	341.8
1359	IWB57431	RAC875_c38625_105	4A		345.6
1360	IWA6457	wsnp_Ku_c12399_20037334	4B	17.3	0
1361	IWB74226	tplb0025f09_1052	4B	0.3	17.3
1362	IWA2228	wsnp_Ex_c17561_26284693	4B	1.3	17.6
1363	IWB71726	Tdurum_contig46867_658	4B	3.3	18.9
1364	IWB27569	Excalibur_c55463_232	4B	0.6	22.2
1365	IWB71988	Tdurum_contig49608_1185	4B	0.6	22.8
1366	IWB66857	Tdurum_contig10967_269	4B	0.6	23.4
1367	IWB55304	RAC875_c22142_333	4B	0.6	24
1368	IWB28041	Excalibur_c6132_917	4B	0.3	24.6
1369	IWB59457	RAC875_c5969_173	4B	1	24.9
1370	IWB47977	Kukri_c8386_767	4B	2.5	25.9
1371	IWB13107	CAP11_rep_c4893_84	4B	2.8	28.4
1372	IWB61626	RAC875_rep_c106667_302	4B	6	31.2
1373	IWB28293	Excalibur_c64418_447	4B	2.8	37.2
1374	IWB74821	tplb0045c06_1675	4B	2.8	40
1375	IWA8108	wsnp_Ra_c9755_16200944	4B	0.4	42.8
1376	IWB32911	GENE-2384_84	4B	3.1	43.2
1377	IWB63894	RFL_Contig2277_1527	4B	2.8	46.3
1378	IWB70173	Tdurum_contig31139_143	4B	1.7	49.1
1379	IWB6060	BS00009426_51	4B	3.3	50.8
1380	IWB73118	Tdurum_contig68677_611	4B	3.1	54.1
1381	IWA3290	wsnp_Ex_c30695_39579408	4B	7.6	57.2
1382	IWB44350	Kukri_c34633_69	4B	13.3	64.8
1383	IWA500	wsnp_BF482960B_Ta_1_4	4B	3.3	78.1
1384	IWB12856	CAP11_c3631_75	4B	0.3	81.4
1385	IWB43485	Kukri_c27737_912	4B	1.3	81.7
1386	IWB10865	BS00076259_51	4B	1.9	83
1387	IWB61158	RAC875_c9643_641	4B	0.3	84.9
1388	IWB32833	GENE-2162_562	4B	0.3	85.2
1389	IWB73900	Tdurum_contig94032_1688	4B	1	85.5
1390	IWB54840	RAC875_c195_499	4B	1	86.5
1391	IWB7962	BS00034255_51	4B	1	87.5
1392	IWB10150	BS00067786_51	4B	0.3	88.5
1393	IWB65865	TA004656-0593	4B	0.3	88.8
1394	IWB7160	BS00022576_51	4B	0.6	89.1
1395	IWB11611	BS00089409_51	4B	0.6	89.7
1396	IWB9202	BS00064142_51	4B	0.3	90.3
1397	IWB31630	GENE-0037_298	4B	0.3	90.6
1398	IWB9134	BS00063804_51	4B	0.3	90.9
1399	IWB17848	D_GA8KES402G72JE_129	4B	1	91.2
1400	IWB54172	RAC875_c15872_141	4B	0.3	92.2
1401	IWB69938	Tdurum_contig29989_132	4B	1.2	92.5
1402	IWB7267	BS00022809_51	4B	0.8	93.7
1403	IWB21502	Excalibur_c100336_106	4B	2.6	94.5
1404	IWB1330	BobWhite_c19984_124	4B	1.6	97.1
1405	IWB72368	Tdurum_contig54559_211	4B	0.3	98.7
1406	IWB35605	IAAV9209	4B	0.7	99
1407	IWB67603	Tdurum_contig12453_246	4B	0.4	99.7
1408	IWB23684	Excalibur_c21727_851	4B	1.1	100.1
1409	IWB57491	RAC875_c39226_131	4B	0.3	101.2
1410	IWB52420	Ra_c67368_1218	4B	0.3	101.5
1411	IWB28992	Excalibur_c81449_100	4B	0.6	101.8
1412	IWA3551	wsnp_Ex_c35910_43971560	4B	1	102.4
1413	IWB71858	Tdurum_contig4795_404	4B	0.3	103.4
1414	IWB50753	Ra_c10455_3226	4B	0.3	103.7
1415	IWB35049	IAAV558	4B	0.3	104
1416	IWA2171	wsnp_Ex_c16825_25387841	4B	0.6	104.3
1417	IWB17082	D_contig70241_426	4B	1	104.9
1418	IWA908	wsnp_CAP12_c1101_569783	4B	0.3	105.9
1419	IWB1606	BobWhite_c22580_115	4B	0.3	106.2
1420	IWB72709	Tdurum_contig60114_525	4B	0.4	106.5
1421	IWB10342	BS00068540_51	4B	0.4	106.9
1422	IWB21707	Excalibur_c106884_135	4B	0.8	107.3
1423	IWB71580	Tdurum_contig45125_230	4B	0.4	108.1
1424	IWB48267	Kukri_c9162_223	4B	1	108.5
1425	IWB25056	Excalibur_c31044_482	4B	2.8	109.5
1426	IWB23338	Excalibur_c19547_128	4B	0.3	112.3
1427	IWB8302	BS00042105_51	4B	1.4	112.6
1428	IWB42264	Kukri_c20125_281	4B	1.4	114
1429	IWA2823	wsnp_Ex_c23638_32875196	4B	0.3	115.4
1430	IWB30986	Excalibur_rep_c68725_178	4B	3	115.7
1431	IWA7688	wsnp_Ra_c18498_27571740	4B	1	118.7
1432	IWB60199	RAC875_c6865_349	4B	25.2	119.7
1433	IWB42229	Kukri_c19909_1097	4B	0.3	144.9
1434	IWB54964	RAC875_c202_474	4B	1.3	145.2
1435	IWA8197	wsnp_Ra_rep_c74879_72651462	4B	0.3	146.5
1436	IWB42234	Kukri_c19909_809	4B	4.1	146.8
1437	IWA4490	wsnp_Ex_c6381_11093111	4B	0.3	150.9
1438	IWA1100	wsnp_CAP7_c599_312057	4B	1.3	151.2
1439	IWB2141	BobWhite_c27801_429	4B	0.3	152.5
1440	IWA6397	wsnp_Ku_c10515_17368422	4B	1.3	152.8
1441	IWB48353	Kukri_c93922_206	4B	1	154.1
1442	IWB68974	Tdurum_contig22643_137	4B	0.9	155.1
1443	IWB10341	BS00068539_51	4B	3.3	156
1444	IWB57254	RAC875_c37166_408	4B	1.4	159.3
1445	IWB8229	BS00040517_51	4B	0.7	160.7
1446	IWB25717	Excalibur_c36457_100	4B	1.1	161.4
1447	IWB25718	Excalibur_c36457_115	4B	3.4	162.5
1448	IWB48621	Kukri_rep_c101259_159	4B	0.3	165.9
1449	IWA3780	wsnp_Ex_c4148_7494801	4B	0.7	166.2
1450	IWB7379	BS00023024_51	4B	14.2	166.9
1451	IWA408	wsnp_BE638137B_Ta_2_2	4B	0.3	181.1
1452	IWB7958	BS00034148_51	4B	0.3	181.4
1453	IWA3770	wsnp_Ex_c4125_7456528	4B	0.4	181.7
1454	IWB804	BobWhite_c15529_288	4B	1.3	182.1
1455	IWB12585	BS00110673_51	4B	9.2	183.4
1456	IWA4618	wsnp_Ex_c7059_12151961	4B	4	192.6
1457	IWB9483	BS00065222_51	4B		196.6
1458	IWB60251	RAC875_c6922_291	4D	11.5	0
1459	IWB21794	Excalibur_c1107_577	4D	2.8	11.5
1460	IWA752	wsnp_CAP11_c356_280910	4D	4.4	14.3
1461	IWA5156	wsnp_Ex_rep_c107564_91144523	4D	6	18.7
1462	IWB17497	D_F5XZDLF01AS2U4_253	4D	0.7	24.7
1463	IWA6277	wsnp_JD_rep_c51623_35119179	4D	1.9	25.4
1464	IWA161	wsnp_BE444858D_Ta_1_1	4D	7.5	27.3
1465	IWB3336	BobWhite_c43880_73	4D	10.5	34.8
1466	IWA3471	wsnp_Ex_c34252_42593715	4D	1.7	45.3
1467	IWB2883	BobWhite_c37076_229	4D	1.4	47
1468	IWB28897	Excalibur_c79009_131	4D	10.4	48.4
1469	IWB19222	D_GDRF1KQ02H66WD_341	4D		58.8
1470	IWB4290	BobWhite_c7114_237	5A	0.3	0
1471	IWB54146	RAC875_c15745_124	5A	0.3	0.3
1472	IWB3179	BobWhite_c41542_354	5A	5.3	0.6
1473	IWB23799	Excalibur_c22411_690	5A	0.6	5.9
1474	IWB25463	Excalibur_c34451_370	5A	0.7	6.5
1475	IWB26906	Excalibur_c47920_249	5A	6.3	7.2
1476	IWB6912	BS00022116_51	5A	0.3	13.5
1477	IWB28466	Excalibur_c6714_246	5A	4.8	13.8
1478	IWB65732	TA003745-0632	5A	4.1	18.6
1479	IWB12158	BS00101071_51	5A	1.3	22.7
1480	IWB7817	BS00031073_51	5A	1.3	24
1481	IWB25728	Excalibur_c36501_188	5A	2.7	25.3
1482	IWB4171	BobWhite_c6468_104	5A	0.3	28
1483	IWA3196	wsnp_Ex_c28908_37989067	5A	14	28.3
1484	IWB30698	Excalibur_rep_c115510_314	5A	3.6	42.3
1485	IWB2104	BobWhite_c27445_148	5A	0.3	45.9
1486	IWB42056	Kukri_c18952_1383	5A	5.8	46.2
1487	IWB31441	Excalibur_rep_c95828_165	5A	3	52
1488	IWB6728	BS00021708_51	5A	0.7	55
1489	IWB22285	Excalibur_c13536_202	5A	2	55.7
1490	IWB27250	Excalibur_c51706_263	5A	0.3	57.7
1491	IWA825	wsnp_CAP11_c951_572693	5A	1.3	58
1492	IWA1973	wsnp_Ex_c15046_23216392	5A	5.4	59.3
1493	IWB7826	BS00031177_51	5A	0.7	64.7
1494	IWB38074	Ku_c102710_1055	5A	0.7	65.4
1495	IWA7109	wsnp_Ku_c48254_54492007	5A	0.4	66.1
1496	IWA2480	wsnp_Ex_c19892_28910730	5A	1.1	66.5
1497	IWA2120	wsnp_Ex_c16317_24795290	5A	0.7	67.6
1498	IWA2467	wsnp_Ex_c19820_28829623	5A	1	68.3
1499	IWB30993	Excalibur_rep_c68784_1193	5A	0.6	69.3
1500	IWB40883	Kukri_c12738_882	5A	0.6	69.9
1501	IWB27297	Excalibur_c52165_93	5A	0.4	70.5
1502	IWB7718	BS00029347_51	5A	0.4	70.9
1503	IWB34821	IAAV4072	5A	0.8	71.3
1504	IWB35931	IACX3657	5A	0.6	72.1
1505	IWB3903	BobWhite_c5564_86	5A	0.6	72.7
1506	IWB51829	Ra_c322_1259	5A	0.3	73.3
1507	IWB33924	GENE-4360_404	5A	0.3	73.6
1508	IWB1332	BobWhite_c19985_446	5A	0.3	73.9
1509	IWB27239	Excalibur_c51618_441	5A	0.3	74.2
1510	IWA154	wsnp_BE444644A_Ta_2_1	5A	0.3	74.5
1511	IWB8975	BS00062996_51	5A	0.3	74.8
1512	IWB33357	GENE-3369_484	5A	0.6	75.1
1513	IWB20588	Ex_c3699_306	5A	1	75.7
1514	IWB12787	CAP11_c2503_103	5A	0.3	76.7
1515	IWB4800	BobWhite_rep_c49700_452	5A	1.6	77
1516	IWB8237	BS00040623_51	5A	1.6	78.6
1517	IWB53641	RAC875_c13_2042	5A	1	80.2
1518	IWB9758	BS00066253_51	5A	2.2	81.2
1519	IWB34498	IAAV2080	5A	1.1	83.4
1520	IWB5510	BobWhite_rep_c64913_315	5A	0.6	84.5
1521	IWB62959	RAC875_rep_c73524_82	5A	0.6	85.1
1522	IWB7210	BS00022683_51	5A	0.6	85.7
1523	IWB28350	Excalibur_c65171_418	5A	0.3	86.3
1524	IWB7120	BS00022500_51	5A	1.5	86.6
1525	IWB10864	BS00076256_51	5A	0.7	88.1
1526	IWB6809	BS00021939_51	5A	0.6	88.8
1527	IWB9612	BS00065693_51	5A	1	89.4
1528	IWB688	BobWhite_c14705_487	5A	0.8	90.4
1529	IWB12396	BS00109052_51	5A	0.4	91.2
1530	IWB12362	BS00108367_51	5A	2.6	91.6
1531	IWB10665	BS00073404_51	5A	0.3	94.2
1532	IWB7956	BS00034101_51	5A	1	94.5
1533	IWA4734	wsnp_Ex_c7830_13323473	5A	0.6	95.5
1534	IWB60841	RAC875_c86270_269	5A	3.9	96.1
1535	IWB37714	JD_c64219_207	5A	2	100
1536	IWB58439	RAC875_c48455_224	5A	3.5	102
1537	IWB2550	BobWhite_c32495_258	5A	2.3	105.5
1538	IWB6959	BS00022191_51	5A	0.6	107.8
1539	IWB16126	D_contig23076_255	5A	0.3	108.4
1540	IWB8651	BS00054840_51	5A	0.3	108.7
1541	IWB3199	BobWhite_c41847_333	5A	1	109
1542	IWB9136	BS00063818_51	5A	0.3	110
1543	IWB3647	BobWhite_c48301_178	5A	0.3	110.3
1544	IWB27684	Excalibur_c56861_322	5A	0.3	110.6
1545	IWB10309	BS00068414_51	5A	1.3	110.9
1546	IWB28175	Excalibur_c6314_91	5A	0.3	112.2
1547	IWB10677	BS00073564_51	5A	1.9	112.5
1548	IWB28011	Excalibur_c61055_597	5A	2.9	114.4
1549	IWB26864	Excalibur_c47321_138	5A	0.3	117.3
1550	IWB7488	BS00023407_51	5A	0.3	117.6
1551	IWB6074	BS00009531_51	5A	0.3	117.9
1552	IWB34540	IAAV2363	5A	0.3	118.2
1553	IWB12115	BS00100107_51	5A	0.3	118.5
1554	IWB40506	Kukri_c1106_1489	5A	0.3	118.8
1555	IWB55464	RAC875_c232_1895	5A	1.3	119.1
1556	IWB41415	Kukri_c15618_1785	5A	0.6	120.4
1557	IWB75152	tplb0057m23_716	5A	0.3	121
1558	IWB7271	BS00022815_51	5A	0.3	121.3
1559	IWB20039	Ex_c19057_965	5A	1.3	121.6
1560	IWB6622	BS00015653_51	5A	0.3	122.9
1561	IWB75149	tplb0057m23_1318	5A	0.3	123.2
1562	IWB563	BobWhite_c13900_53	5A	3.3	123.5
1563	IWB53912	RAC875_c1437_1644	5A	3.3	126.8
1564	IWB43972	Kukri_c31411_690	5A	0.4	130.1
1565	IWB11865	BS00094342_51	5A	2.6	130.5
1566	IWB2252	BobWhite_c2905_590	5A	0.3	133.1
1567	IWB11866	BS00094343_51	5A	1.3	133.4
1568	IWB7544	BS00024602_51	5A	2.6	134.7
1569	IWB8807	BS00060445_51	5A	2	137.3
1570	IWB4568	BobWhite_c9057_118	5A	0.6	139.3
1571	IWB57986	RAC875_c4385_1628	5A	1	139.9
1572	IWB3848	BobWhite_c5457_1440	5A	0.6	140.9
1573	IWB28390	Excalibur_c6567_355	5A	2.3	141.5
1574	IWB48920	Kukri_rep_c103857_458	5A	5.6	143.8
1575	IWB233	BobWhite_c11512_157	5A	2	149.4
1576	IWB52461	Ra_c6930_1753	5A	3.1	151.4
1577	IWB5760	BS00000648_51	5A	1	154.5
1578	IWB12854	CAP11_c3591_72	5A	3.8	155.5
1579	IWB10174	BS00067882_51	5A	0.3	159.3
1580	IWB6273	BS00010698_51	5A	1.3	159.6
1581	IWB5748	BS00000365_51	5A	4.7	160.9
1582	IWB75269	tplb0060m15_257	5A	0.7	165.6
1583	IWB12718	CAP11_c1740_41	5A	1.6	166.3
1584	IWB10250	BS00068178_51	5A	7.6	167.9
1585	IWB7725	BS00029412_51	5A	4.7	175.5
1586	IWB3341	BobWhite_c43981_90	5A	0.3	180.2
1587	IWA6456	wsnp_Ku_c12211_19780409	5A	1.3	180.5
1588	IWB26711	Excalibur_c45894_552	5A	4.9	181.8
1589	IWB9503	BS00065292_51	5A	7	186.7
1590	IWB63299	RAC875_rep_c91682_90	5A	10.9	193.7
1591	IWB25845	Excalibur_c37642_493	5A	0.3	204.6
1592	IWB8905	BS00062729_51	5A	20.5	204.9
1593	IWB27060	Excalibur_c49550_97	5A	15.8	225.4
1594	IWB62176	RAC875_rep_c112818_307	5A	2.3	241.2
1595	IWB29406	Excalibur_c92705_94	5A	2.4	243.5
1596	IWB35863	IACX2540	5A	7.9	245.9
1597	IWB35391	IAAV7827	5A	8.5	253.8
1598	IWB64718	RFL_Contig4543_1706	5A	12.4	262.3
1599	IWB28033	Excalibur_c61241_109	5A	21.7	274.7
1600	IWB7282	BS00022838_51	5A	0.3	296.4
1601	IWB5368	BobWhite_rep_c63332_67	5A	2.3	296.7
1602	IWB23336	Excalibur_c1954_930	5A	0.4	299
1603	IWB4543	BobWhite_c8906_83	5A	1.2	299.4
1604	IWB5703	BobWhite_s66943_270	5A	3.7	300.6
1605	IWB7014	BS00022299_51	5A	3.4	304.3
1606	IWB7409	BS00023070_51	5A	2.2	307.7
1607	IWB14333	CAP7_c9530_138	5A	3.2	309.9
1608	IWB34800	IAAV3916	5A	1.4	313.1
1609	IWB4261	BobWhite_c6966_236	5A	3.3	314.5
1610	IWA2947	wsnp_Ex_c2505_4679749	5A	0.7	317.8
1611	IWB48690	Kukri_rep_c101800_131	5A	9.3	318.5
1612	IWB9986	BS00067206_51	5A	0.4	327.8
1613	IWB44264	Kukri_c33959_552	5A	1.3	328.2
1614	IWB38165	Ku_c10756_1197	5A	14.4	329.5
1615	IWB235	BobWhite_c11539_336	5A	0.4	343.9
1616	IWB20135	Ex_c2171_2600	5A	1	344.3
1617	IWB32457	GENE-1407_645	5A	1	345.3
1618	IWB23682	Excalibur_c2171_2728	5A	1.5	346.3
1619	IWB3590	BobWhite_c47401_491	5A	7.2	347.8
1620	IWB26315	Excalibur_c42255_425	5A		355
1621	IWB60387	RAC875_c7582_680	5B	7.2	0
1622	IWA7062	wsnp_Ku_c439_913400	5B	0.3	7.2
1623	IWB26869	Excalibur_c47452_183	5B	1.6	7.5
1624	IWB57489	RAC875_c39204_91	5B	1	9.1
1625	IWB48250	Kukri_c912_1423	5B	5.3	10.1
1626	IWA5537	wsnp_Ex_rep_c68504_67334656	5B	3.6	15.4
1627	IWB33307	GENE-3274_213	5B	4.6	19
1628	IWB37583	JD_c51907_59	5B	23.5	23.6
1629	IWB73191	Tdurum_contig71099_245	5B	0.7	47.1
1630	IWB8869	BS00062617_51	5B	1.3	47.8
1631	IWB34584	IAAV2618	5B	4.2	49.1
1632	IWB8553	BS00049719_51	5B	14.3	53.3
1633	IWB27245	Excalibur_c5168_512	5B	2.6	67.6
1634	IWB56615	RAC875_c31482_513	5B	1.3	70.2
1635	IWB5805	BS00002191_51	5B	1.6	71.5
1636	IWA1776	wsnp_Ex_c13440_21170884	5B	2	73.1
1637	IWB71913	Tdurum_contig48658_794	5B	0.3	75.1
1638	IWB34458	IAAV1835	5B	0.3	75.4
1639	IWA1588	wsnp_Ex_c12127_19394952	5B	0.6	75.7
1640	IWB20366	Ex_c2735_955	5B	3.9	76.3
1641	IWB24429	Excalibur_c26324_74	5B	0.4	80.2
1642	IWA2181	wsnp_Ex_c16963_25554400	5B	3	80.6
1643	IWB24022	Excalibur_c23709_358	5B	0.3	83.6
1644	IWB34521	IAAV2240	5B	1	83.9
1645	IWA1380	wsnp_Ex_c10674_17400603	5B	0.3	84.9
1646	IWB66815	Tdurum_contig10911_155	5B	0.6	85.2
1647	IWB65869	TA004677-0674	5B	7.5	85.8
1648	IWA987	wsnp_CAP12_c7952_3403722	5B	29.1	93.3
1649	IWA7024	wsnp_Ku_c40334_48581010	5B	8.6	122.4
1650	IWB1762	BobWhite_c23903_443	5B	0.3	131
1651	IWB41910	Kukri_c18158_354	5B	1	131.3
1652	IWA3444	wsnp_Ex_c33675_42124657	5B	0.3	132.3
1653	IWA3264	wsnp_Ex_c30185_39132025	5B	0.3	132.6
1654	IWB43876	Kukri_c30643_112	5B	1.8	132.9
1655	IWB45849	Kukri_c4818_332	5B	2.5	134.7
1656	IWA3432	wsnp_Ex_c33431_41918732	5B	0.7	137.2
1657	IWB34332	IAAV1148	5B	0.3	137.9
1658	IWB50957	Ra_c11667_324	5B	0.6	138.2
1659	IWA5836	wsnp_JD_c1358_1947467	5B	1.3	138.8
1660	IWB48019	Kukri_c8495_616	5B	1.6	140.1
1661	IWA4057	wsnp_Ex_c49423_54028488	5B	6.1	141.7
1662	IWB9459	BS00065128_51	5B	0.7	147.8
1663	IWB5773	BS00000848_51	5B	0.7	148.5
1664	IWB46615	Kukri_c5685_1066	5B	18	149.2
1665	IWB68074	Tdurum_contig13773_321	5B	5.8	167.2
1666	IWB29992	Excalibur_rep_c103855_766	5B	3.3	173
1667	IWA6782	wsnp_Ku_c2568_4890994	5B	0.4	176.3
1668	IWB44512	Kukri_c36018_985	5B	0.3	176.7
1669	IWB23110	Excalibur_c1830_620	5B	0.3	177
1670	IWB40361	Kukri_c10508_253	5B	0.6	177.3
1671	IWB63298	RAC875_rep_c91630_132	5B	0.3	177.9
1672	IWA4182	wsnp_Ex_c53426_56666463	5B	0.3	178.2
1673	IWB69025	Tdurum_contig24416_284	5B	1.3	178.5
1674	IWB22084	Excalibur_c12395_467	5B	1.3	179.8
1675	IWB50222	Kukri_rep_c72756_155	5B	0.3	181.1
1676	IWB33084	GENE-2848_248	5B	1.3	181.4
1677	IWB70782	Tdurum_contig42069_846	5B	0.3	182.7
1678	IWB7593	BS00025795_51	5B	3.3	183
1679	IWA4162	wsnp_Ex_c53170_56501500	5B	0.3	186.3
1680	IWA4763	wsnp_Ex_c8019_13598348	5B	4.8	186.6
1681	IWB7312	BS00022899_51	5B	0.3	191.4
1682	IWB34462	IAAV1852	5B	0.6	191.7
1683	IWB70324	Tdurum_contig32091_224	5B	1.3	192.3
1684	IWB68158	Tdurum_contig14163_393	5B	2.3	193.6
1685	IWB2125	BobWhite_c2767_72	5B	1.6	195.9
1686	IWB49555	Kukri_rep_c112425_506	5B	0.3	197.5
1687	IWB8583	BS00050057_51	5B	3.6	197.8
1688	IWB75125	tplb0057b23_1134	5B	0.7	201.4
1689	IWB10952	BS00077734_51	5B	0.3	202.1
1690	IWB9190	BS00064085_51	5B	0.3	202.4
1691	IWB71624	Tdurum_contig45588_730	5B	1	202.7
1692	IWB56345	RAC875_c29488_56	5B	0.5	203.7
1693	IWB21826	Excalibur_c112240_381	5B	0.5	204.2
1694	IWB23813	Excalibur_c22518_1683	5B	0.3	204.7
1695	IWB9962	BS00067122_51	5B	0.7	205
1696	IWB24332	Excalibur_c25522_791	5B	1.2	205.7
1697	IWB12043	BS00098520_51	5B	1.6	206.9
1698	IWB50470	Kukri_rep_c89008_974	5B	0.3	208.5
1699	IWB34550	IAAV2401	5B	0.3	208.8
1700	IWB26671	Excalibur_c45488_148	5B	1.8	209.1
1701	IWB28782	Excalibur_c7613_327	5B	0.4	210.9
1702	IWB28783	Excalibur_c7613_789	5B	0.7	211.3
1703	IWB44481	Kukri_c3576_1212	5B	0.4	212
1704	IWB71488	Tdurum_contig44115_132	5B	1.1	212.4
1705	IWB7556	BS00024814_51	5B	2.3	213.5
1706	IWB29514	Excalibur_c9563_1157	5B	0.7	215.8
1707	IWB8195	BS00039874_51	5B	0.3	216.5
1708	IWB32868	GENE-2307_1216	5B	0.6	216.8
1709	IWB7873	BS00032082_51	5B	0.8	217.4
1710	IWB48112	Kukri_c87328_116	5B	0.4	218.2
1711	IWB13284	CAP12_c2231_114	5B	0.3	218.6
1712	IWB44440	Kukri_c35405_256	5B	3.4	218.9
1713	IWB8870	BS00062618_51	5B	1.1	222.3
1714	IWB7719	BS00029348_51	5B	2.9	223.4
1715	IWB56872	RAC875_c33791_320	5B	1	226.3
1716	IWA7903	wsnp_Ra_c38873_46699852	5B	1.2	227.3
1717	IWA3185	wsnp_Ex_c2870_5296539	5B	0.3	228.5
1718	IWB55382	RAC875_c2260_232	5B	2.6	228.8
1719	IWB23725	Excalibur_c21971_522	5B	0.6	231.4
1720	IWB18951	D_GDEEGVY01AU4CW_149	5B	1	232
1721	IWB71986	Tdurum_contig49583_669	5B	0.6	233
1722	IWB64985	RFL_Contig5337_1453	5B	0.6	233.6
1723	IWB56115	RAC875_c278_1801	5B	1	234.2
1724	IWB26951	Excalibur_c48387_58	5B	0.5	235.2
1725	IWB21455	Ex_c9543_935	5B	0.5	235.7
1726	IWB51126	Ra_c14754_1403	5B	0.3	236.2
1727	IWB41110	Kukri_c13870_154	5B	0.3	236.5
1728	IWB73021	Tdurum_contig65330_190	5B	0.6	236.8
1729	IWB26719	Excalibur_c46000_203	5B	0.6	237.4
1730	IWB74991	tplb0051n17_791	5B	0.3	238
1731	IWB29509	Excalibur_c9543_1268	5B	1	238.3
1732	IWB27497	Excalibur_c54637_123	5B	1	239.3
1733	IWB27209	Excalibur_c5120_938	5B	9.8	240.3
1734	IWB46237	Kukri_c5228_1011	5B	0.3	250.1
1735	IWB40754	Kukri_c1214_2686	5B	1.6	250.4
1736	IWB23974	Excalibur_c23452_401	5B	1.3	252
1737	IWB65054	RFL_Contig5616_1115	5B	0.3	253.3
1738	IWB65055	RFL_Contig5616_1779	5B	1	253.6
1739	IWB40752	Kukri_c1214_2400	5B	0.3	254.6
1740	IWB40759	Kukri_c1214_948	5B	0.3	254.9
1741	IWA3359	wsnp_Ex_c3175_5864335	5B	1.6	255.2
1742	IWB47773	Kukri_c7866_1471	5B	0.3	256.8
1743	IWB47772	Kukri_c7866_1387	5B	2.3	257.1
1744	IWB36613	Jagger_c4951_122	5B	2.2	259.4
1745	IWB24417	Excalibur_c2618_1412	5B	0.4	261.6
1746	IWB24418	Excalibur_c2618_1723	5B	0.6	262
1747	IWB35835	IACX20775	5B	0.3	262.6
1748	IWA3109	wsnp_Ex_c27294_36502333	5B	1.8	262.9
1749	IWB7836	BS00031339_51	5B	1.1	264.7
1750	IWB26990	Excalibur_c48802_286	5B	0.3	265.8
1751	IWB26744	Excalibur_c46207_196	5B	1.3	266.1
1752	IWB8808	BS00060460_51	5B	9.7	267.4
1753	IWB48002	Kukri_c84307_76	5B	2.5	277.1
1754	IWB29462	Excalibur_c94390_60	5B	0.4	279.6
1755	IWB48153	Kukri_c88397_242	5B	0.3	280
1756	IWB36621	Jagger_c5071_425	5B	0.3	280.3
1757	IWB72674	Tdurum_contig59667_225	5B	1.7	280.6
1758	IWB28207	Excalibur_c6346_266	5B	1.6	282.3
1759	IWB41961	Kukri_c18410_349	5B	1	283.9
1760	IWB10906	BS00076874_51	5B	1.6	284.9
1761	IWB38193	Ku_c10913_3034	5B	0.8	286.5
1762	IWB39994	Ku_c7546_861	5B	0.8	287.3
1763	IWA8391	wsnp_RFL_Contig2791_2558632	5B	0.3	288.1
1764	IWA4329	wsnp_Ex_c57209_59016692	5B	0.3	288.4
1765	IWB40671	Kukri_c11742_1512	5B	1	288.7
1766	IWB39285	Ku_c36367_203	5B	8.9	289.7
1767	IWB61859	RAC875_rep_c109182_95	5B	0.3	298.6
1768	IWB40930	Kukri_c12935_265	5B	1.3	298.9
1769	IWB43389	Kukri_c27144_235	5B	1.6	300.2
1770	IWB64741	RFL_Contig4609_315	5B	1.6	301.8
1771	IWB61614	RAC875_rep_c106589_650	5B	0.6	303.4
1772	IWB20224	Ex_c24031_300	5B	5.9	304
1773	IWB57367	RAC875_c37988_243	5B	2.1	309.9
1774	IWB74919	tplb0048o03_953	5B	2.7	312
1775	IWB29164	Excalibur_c86388_413	5B		314.7
1776	IWB45442	Kukri_c444_833	5D1	8.2	0
1777	IWB18686	D_GBUVHFX02FY8QG_158	5D1	1.3	8.2
1778	IWB58749	RAC875_c51455_182	5D1	5.5	9.5
1779	IWB58573	RAC875_c49621_296	5D1	0.4	15
1780	IWB12234	BS00105022_51	5D1	33.2	15.4
1781	IWB44733	Kukri_c37793_135	5D1	10.8	48.6
1782	IWA1681	wsnp_Ex_c1278_2449191	5D1	9.4	59.4
1783	IWB36661	Jagger_c5859_114	5D1	5.7	68.8
1784	IWB46217	Kukri_c52028_104	5D1	6	74.5
1785	IWB34532	IAAV2323	5D1		80.5
1786	IWB6178	BS00010144_51	5D2	4.2	0
1787	IWB56960	RAC875_c34515_86	5D2	1.8	4.2
1788	IWB443	BobWhite_c13030_406	5D2	0.4	6
1789	IWB3368	BobWhite_c4438_162	5D2	0.3	6.4
1790	IWB28511	Excalibur_c687_907	5D2	1.2	6.7
1791	IWB50293	Kukri_rep_c74522_96	5D2	0.4	7.9
1792	IWB18918	D_GCE8AKX02IXEFJ_281	5D2	0.3	8.3
1793	IWB64602	RFL_Contig4176_605	5D2	1.3	8.6
1794	IWB27155	Excalibur_c50584_358	5D2	0.3	9.9
1795	IWB6998	BS00022267_51	5D2	0.3	10.2
1796	IWB24961	Excalibur_c30378_344	5D2	1	10.5
1797	IWB27909	Excalibur_c59832_58	5D2	2.2	11.5
1798	IWB13320	CAP12_c2628_118	5D2	0.4	13.7
1799	IWB6122	BS00009821_51	5D2	0.6	14.1
1800	IWB23415	Excalibur_c20024_806	5D2	1	14.7
1801	IWA2276	wsnp_Ex_c17928_26697183	5D2	16	15.7
1802	IWB11022	BS00078603_51	5D2	1.3	31.7
1803	IWB53716	RAC875_c13410_2221	5D2	0.4	33
1804	IWB16908	D_contig57728_69	5D2	0.3	33.4
1805	IWB45923	Kukri_c48936_107	5D2	0.3	33.7
1806	IWB22809	Excalibur_c16573_197	5D2	0.6	34
1807	IWB44516	Kukri_c36044_457	5D2	0.6	34.6
1808	IWB11093	BS00079664_51	5D2		35.2
1809	IWB41817	Kukri_c1779_163	6A	0.3	0
1810	IWA4552	wsnp_Ex_c6604_11441822	6A	33.9	0.3
1811	IWB23071	Excalibur_c18072_214	6A	0.3	34.2
1812	IWB843	BobWhite_c15849_189	6A	0.6	34.5
1813	IWB1655	BobWhite_c2297_1853	6A	1	35.1
1814	IWB9013	BS00063170_51	6A	7.4	36.1
1815	IWB27130	Excalibur_c50323_215	6A	0.4	43.5
1816	IWB39292	Ku_c3650_1548	6A	3.3	43.9
1817	IWB21196	Ex_c69429_328	6A	0.3	47.2
1818	IWA2635	wsnp_Ex_c21633_30782312	6A	0.5	47.5
1819	IWB60891	RAC875_c87324_202	6A	0.5	48
1820	IWB35660	IACX11098	6A	10.2	48.5
1821	IWB48174	Kukri_c89274_86	6A	1.7	58.7
1822	IWB48335	Kukri_c93507_110	6A	2.5	60.4
1823	IWB43173	Kukri_c25727_139	6A	1.7	62.9
1824	IWB11711	BS00091538_51	6A	0.3	64.6
1825	IWB24128	Excalibur_c24288_548	6A	0.3	64.9
1826	IWB20433	Ex_c2978_643	6A	1	65.2
1827	IWB14410	CAP7_rep_c5315_221	6A	1.1	66.2
1828	IWB55998	RAC875_c26860_648	6A	3.8	67.3
1829	IWB13344	CAP12_c2970_177	6A	1	71.1
1830	IWB27480	Excalibur_c5442_1691	6A	1.7	72.1
1831	IWB34187	GENE-4826_86	6A	3.3	73.8
1832	IWB53462	RAC875_c12015_576	6A	0.3	77.1
1833	IWB551	BobWhite_c13839_111	6A	0.3	77.4
1834	IWB7199	BS00022660_51	6A	0.8	77.7
1835	IWB45189	Kukri_c42078_708	6A	0.4	78.5
1836	IWB1864	BobWhite_c24981_409	6A	0.6	78.9
1837	IWB10775	BS00074991_51	6A	0.7	79.5
1838	IWB66602	Tdurum_contig10572_343	6A	0.4	80.2
1839	IWB29014	Excalibur_c8197_381	6A	0.4	80.6
1840	IWB3478	BobWhite_c4580_669	6A	0.4	81
1841	IWB40518	Kukri_c11106_292	6A	1.1	81.4
1842	IWB5521	BobWhite_rep_c64999_263	6A	3.4	82.5
1843	IWB72039	Tdurum_contig50062_934	6A	0.4	85.9
1844	IWB58333	RAC875_c47278_818	6A	1.9	86.3
1845	IWB73827	Tdurum_contig92921_142	6A	0.7	88.2
1846	IWB44803	Kukri_c38460_366	6A	0.7	88.9
1847	IWB25592	Excalibur_c35324_183	6A	0.6	89.6
1848	IWB56191	RAC875_c28390_99	6A	1.7	90.2
1849	IWB49012	Kukri_rep_c104648_106	6A	0.4	91.9
1850	IWB33735	GENE-4011_91	6A	1.7	92.3
1851	IWB56945	RAC875_c34446_396	6A	0.7	94
1852	IWB42547	Kukri_c21743_269	6A	1.1	94.7
1853	IWB23117	Excalibur_c18333_175	6A	2.1	95.8
1854	IWA6800	wsnp_Ku_c26400_36361638	6A	1.1	97.9
1855	IWB10887	BS00076530_51	6A	0.3	99
1856	IWB48040	Kukri_c8567_1393	6A	0.3	99.3
1857	IWB22389	Excalibur_c14222_179	6A	0.3	99.6
1858	IWB32525	GENE-1530_594	6A	0.6	99.9
1859	IWB40242	Kukri_c100884_175	6A	0.6	100.5
1860	IWB47620	Kukri_c7508_776	6A	0.8	101.1
1861	IWB64837	RFL_Contig4939_885	6A	0.8	101.9
1862	IWB65923	TA005058-0493	6A	0.3	102.7
1863	IWB39323	Ku_c37893_495	6A	4.3	103
1864	IWB56688	RAC875_c32053_291	6A	3.1	107.3
1865	IWB72590	Tdurum_contig57672_482	6A	0.3	110.4
1866	IWB14490	CAP8_c1024_448	6A	1.2	110.7
1867	IWB3378	BobWhite_c44549_83	6A	2.9	111.9
1868	IWB12244	BS00105466_51	6A	3.1	114.8
1869	IWB73077	Tdurum_contig67686_271	6A	0.3	117.9
1870	IWA2018	wsnp_Ex_c15378_23639387	6A	1	118.2
1871	IWB35365	IAAV7556	6A	1.3	119.2
1872	IWB21588	Excalibur_c10263_218	6A	12.5	120.5
1873	IWA3207	wsnp_Ex_c29025_38097560	6A	0.3	133
1874	IWA731	wsnp_CAP11_c2817_1415793	6A	1.6	133.3
1875	IWB62261	RAC875_rep_c114561_587	6A	0.4	134.9
1876	IWB2804	BobWhite_c3590_340	6A	0.7	135.3
1877	IWB47731	Kukri_c77911_260	6A	0.3	136
1878	IWB33545	GENE-3659_162	6A	1.3	136.3
1879	IWA6986	wsnp_Ku_c38451_47086066	6A	1.3	137.6
1880	IWB62535	RAC875_rep_c69147_611	6A	0.6	138.9
1881	IWB35121	IAAV5967	6A	2	139.5
1882	IWB31913	GENE-0485_124	6A	4.5	141.5
1883	IWB9318	BS00064548_51	6A	2	146
1884	IWB24701	Excalibur_c2834_397	6A	0.7	148
1885	IWB50266	Kukri_rep_c73457_419	6A	0.4	148.7
1886	IWA1997	wsnp_Ex_c15268_23489498	6A	1.5	149.1
1887	IWB8049	BS00036397_51	6A	0.3	150.6
1888	IWB71472	Tdurum_contig43974_219	6A	0.6	150.9
1889	IWB15078	CAP8_rep_c9395_153	6A	1.3	151.5
1890	IWB39882	Ku_c69999_111	6A	0.6	152.8
1891	IWB8465	BS00047388_51	6A	1.6	153.4
1892	IWB13325	CAP12_c2701_221	6A	0.6	155
1893	IWB39339	Ku_c3895_2991	6A	0.6	155.6
1894	IWB73569	Tdurum_contig82427_252	6A	0.3	156.2
1895	IWB11206	BS00081699_51	6A	0.3	156.5
1896	IWB72803	Tdurum_contig61574_645	6A	1.6	156.8
1897	IWB63290	RAC875_rep_c90952_205	6A	1	158.4
1898	IWB4417	BobWhite_c8084_2508	6A	0.3	159.4
1899	IWB7113	BS00022489_51	6A	0.6	159.7
1900	IWB33774	GENE-4086_115	6A	0.3	160.3
1901	IWB71724	Tdurum_contig46828_730	6A	1.6	160.6
1902	IWB29094	Excalibur_c840_1220	6A	0.6	162.2
1903	IWB44276	Kukri_c34083_349	6A	10.3	162.8
1904	IWB35951	IACX4309	6A	1	173.1
1905	IWA4951	wsnp_Ex_c965_1846161	6A	0.3	174.1
1906	IWA5142	wsnp_Ex_rep_c105594_89968727	6A	1.9	174.4
1907	IWB23021	Excalibur_c17822_688	6A	0.3	176.3
1908	IWB14093	CAP7_c4283_67	6A	0.3	176.6
1909	IWA4950	wsnp_Ex_c965_1845676	6A	1	176.9
1910	IWB9048	BS00063378_51	6A	0.3	177.9
1911	IWB22858	Excalibur_c16818_806	6A	1.9	178.2
1912	IWB35971	IACX473	6A	16	180.1
1913	IWB40555	Kukri_c11266_1036	6A	17.8	196.1
1914	IWB64875	RFL_Contig5037_560	6A	0.3	213.9
1915	IWB71441	Tdurum_contig43566_801	6A	0.3	214.2
1916	IWA7764	wsnp_Ra_c2270_4383252	6A	4.4	214.5
1917	IWA2539	wsnp_Ex_c20457_29526403	6A	2.2	218.9
1918	IWA5035	wsnp_Ex_rep_c101766_87073440	6A	1.3	221.1
1919	IWA5398	wsnp_Ex_rep_c67436_66026057	6A	1.7	222.4
1920	IWA2129	wsnp_Ex_c16423_24920805	6A	3	224.1
1921	IWB63713	RFL_Contig1715_631	6A	3.9	227.1
1922	IWA3487	wsnp_Ex_c34597_42879693	6A	5.6	231
1923	IWA6858	wsnp_Ku_c29287_39194579	6A	0.7	236.6
1924	IWB35886	IACX2946	6A	2.1	237.3
1925	IWA6484	wsnp_Ku_c1318_2624758	6A	0.6	239.4
1926	IWB27608	Excalibur_c55844_143	6A	1	240
1927	IWA7572	wsnp_Ra_c11651_18855691	6A	1.4	241
1928	IWB33743	GENE-4028_553	6A	1.4	242.4
1929	IWA5704	wsnp_Ex_rep_c70675_69579757	6A	0.3	243.8
1930	IWB28546	Excalibur_c7002_314	6A	0.7	244.1
1931	IWB70454	Tdurum_contig33799_172	6A	0.8	244.8
1932	IWB35685	IACX1130	6A	0.4	245.6
1933	IWB27120	Excalibur_c50185_87	6A	2.1	246
1934	IWB64046	RFL_Contig2765_2274	6A	0.8	248.1
1935	IWB11554	BS00088274_51	6A	0.5	248.9
1936	IWB33845	GENE-4222_1088	6A	1.1	249.4
1937	IWB64045	RFL_Contig2765_1845	6A	1	250.5
1938	IWB24306	Excalibur_c25390_2483	6A	0.6	251.5
1939	IWB5829	BS00003485_51	6A	1	252.1
1940	IWA7747	wsnp_Ra_c21546_30949373	6A	1	253.1
1941	IWB1815	BobWhite_c24258_496	6A	0.6	254.1
1942	IWA2580	wsnp_Ex_c21129_30256617	6A	0.6	254.7
1943	IWB9641	BS00065828_51	6A	0.6	255.3
1944	IWB55898	RAC875_c26158_929	6A	0.3	255.9
1945	IWB28939	Excalibur_c79991_552	6A	2.3	256.2
1946	IWB9429	BS00065028_51	6A	0.3	258.5
1947	IWA3247	wsnp_Ex_c29648_38653339	6A	0.3	258.8
1948	IWB20412	Ex_c28973_935	6A	0.3	259.1
1949	IWB65102	RFL_Contig5722_537	6A	1.2	259.4
1950	IWB45089	Kukri_c40994_61	6A	0.8	260.6
1951	IWB20745	Ex_c449_423	6A	0.4	261.4
1952	IWB64579	RFL_Contig4069_2628	6A	0.7	261.8
1953	IWB6437	BS00011578_51	6A	0.3	262.5
1954	IWB8322	BS00042709_51	6A	0.3	262.8
1955	IWA5747	wsnp_Ex_rep_c76495_73453891	6A	0.3	263.1
1956	IWB22561	Excalibur_c15109_942	6A	1	263.4
1957	IWB53601	RAC875_c12821_466	6A	0.7	264.4
1958	IWB50550	Kukri_rep_c96828_86	6A	1.5	265.1
1959	IWB9421	BS00064975_51	6A	1.3	266.6
1960	IWB38521	Ku_c16162_2453	6A	0.9	267.9
1961	IWB70113	Tdurum_contig30824_197	6A	0.7	268.8
1962	IWB55267	RAC875_c21938_802	6A	0.3	269.5
1963	IWB59858	RAC875_c6429_88	6A	0.6	269.8
1964	IWB26059	Excalibur_c3959_118	6A	0.3	270.4
1965	IWB46593	Kukri_c5631_770	6A	1	270.7
1966	IWB67458	Tdurum_contig12123_1650	6A	1.6	271.7
1967	IWB21174	Ex_c69054_723	6A	0.6	273.3
1968	IWB48492	Kukri_c9805_696	6A	0.3	273.9
1969	IWB6085	BS00009600_51	6A	0.4	274.2
1970	IWB69444	Tdurum_contig28171_254	6A	0.6	274.6
1971	IWB71956	Tdurum_contig49206_350	6A	1.1	275.2
1972	IWA4773	wsnp_Ex_c8134_13758366	6A	1	276.3
1973	IWB54687	RAC875_c18490_1903	6A	0.9	277.3
1974	IWA7091	wsnp_Ku_c4603_8305972	6A	1	278.2
1975	IWB22159	Excalibur_c12835_2524	6A	0.7	279.2
1976	IWA3909	wsnp_Ex_c4480_8054926	6A	1.1	279.9
1977	IWB6366	BS00011192_51	6A		281
1978	IWB28851	Excalibur_c7755_175	6B	1.8	0
1979	IWB7562	BS00024901_51	6B	1.3	1.8
1980	IWB25711	Excalibur_c36398_69	6B	0.6	3.1
1981	IWB62588	RAC875_rep_c69602_1119	6B	0.6	3.7
1982	IWB73020	Tdurum_contig65270_567	6B	0.3	4.3
1983	IWB59377	RAC875_c58425_286	6B	0.3	4.6
1984	IWB7673	BS00028088_51	6B	1.9	4.9
1985	IWB22686	Excalibur_c15744_322	6B	0.3	6.8
1986	IWB3563	BobWhite_c4712_551	6B	0.6	7.1
1987	IWB42499	Kukri_c21405_679	6B	1	7.7
1988	IWB23394	Excalibur_c1988_181	6B	1.1	8.7
1989	IWB53647	RAC875_c1305_120	6B	0.6	9.8
1990	IWB8673	BS00055768_51	6B	2.9	10.4
1991	IWB14457	CAP7_rep_c7543_346	6B	1.1	13.3
1992	IWB416	BobWhite_c12846_389	6B	0.7	14.4
1993	IWB72767	Tdurum_contig61178_618	6B	0.7	15.1
1994	IWB33554	GENE-3690_15	6B	0.3	15.8
1995	IWB6629	BS00016587_51	6B	0.3	16.1
1996	IWB1197	BobWhite_c18566_106	6B	2.4	16.4
1997	IWB1752	BobWhite_c23828_341	6B	15.4	18.8
1998	IWB59676	RAC875_c62256_577	6B	2.7	34.2
1999	IWB30654	Excalibur_rep_c114123_366	6B	31.1	36.9
[truncated: 592 more rows]
