# Supplementary material for: Genome wide genetic dissection of wheat quality and yield related traits and their relationship with grain shape and size traits in an elite × non-adapted bread wheat cross
Source: PLoS One. 2019 Sep 18;14(9):e0221826. doi: 10.1371/journal.pone.0221826 (PMC6750600; doi:10.1371/journal.pone.0221826)
Supplement: S2 Table — (XLSX) [file pone.0221826.s002.xlsx]

## Sheet: S2 Table
Trait	Trait abbreviation	Environment		RILs			Parents			CV (%)
			Min	Max	Mean		ND705	WCB462
Flour extraction (%)	FE	Carr09	45.3	69.5667	63.5102		68.8	48.5
Flour extraction (%)	FE	Carr10	46.1667	71.0667	64.1485		67.8	59.1667
Flour extraction (%)	FE	Pros09	32.4333	65.6667	58.5125		66	42.5
Flour extraction (%)	FE	Pros10	38.0667	70.56	57.115		64.6667	64.675
Flour extraction (%)	FE	Mean	46.2583	66.7167	60.8216		66.8167	53.7104		3.3
Grain protein content (%)	GPC	Carr09	12.55	17.6	14.7203		15.1	17.55
Grain protein content (%)	GPC	Carr10	12.9	18.6	15.0412		17.45	13.6
Grain protein content (%)	GPC	Pros09	11.15	16.55	14.315		13.2	13
Grain protein content (%)	GPC	Pros10	13.5	17.85	15.6147		15.8	15.25
Grain protein content (%)	GPC	Mean	13.2625	17.6	14.9228		15.3875	14.85		3.5
Grain hardness (HI)	GH	Carr09	59.5141	88.3038	74.2402		76.1411	49.5
Grain hardness (HI)	GH	Carr10	42.3428	83.4884	66.8017		72.9916	62.2504
Grain hardness (HI)	GH	Pros09	44.0296	86.5907	68.1638		75.1433	-
Grain hardness (HI)	GH	Pros10	46.1309	89.2353	71.1874		81.5123	72.803
Grain hardness (HI)	GH	Mean	56.6752	86.6242	70.0983		76.4471	61.5178		3.1
Grain yield (kg ha-1)	GY	Carr09	2481.49	4721.78	3591.52		4095.57	242.724
Grain yield (kg ha-1)	GY	Carr10	2110.15	4709.83	3363.67		3864.38	1490.47
Grain yield (kg ha-1)	GY	Pros09	1255.11	4677.1	2888.11		3502.95	64.5024
Grain yield (kg ha-1)	GY	Pros10	100.113	3828.32	2162.33		3035.64	100.113
Grain yield (kg ha-1)	GY	mean	1843.67	4119.13	3001.41		3624.64	474.451		11.7
No of spikes m2	SPMS	Carr09	306.771	590.939	443.85		503.751	138.854
No of spikes m2	SPMS	Carr10	468.23	891.252	609.305		716.876	529.584
No of spikes m2	SPMS	Pros09	377.813	975.21	641.596		529.584	90.4168
No of spikes m2	SPMS	Pros10	377.813	868.648	581.372		742.71	56.5
No of spikes m2	SPMS	Mean	452.084	717.684	569.031		623.23	203.839		15.9
No of Grains per spike	GPS	Carr09	28.2	51.6	40.4075		34	23.55
No of Grains per spike	GPS	Carr10	21.7	47.35	37.3206		30.35	30.9
No of Grains per spike	GPS	Pros09	19.1	42.8	31.0253		31.3	13.5
No of Grains per spike	GPS	Pros10	13.35	40.6167	28.4035		28	37
No of Grains per spike	GPS	Mean	26.95	42.225	34.2892		30.9125	26.2375		10.6
Days to heading (d)	DH	Carr09	51	62	56.2938		57	82
Days to heading (d)	DH	Carr10	59	68.5	63.3781		65	74
Days to heading (d)	DH	Pros09	42.5	64.5	51.525		51	81
Days to heading (d)	DH	Pros10	41.5	68	50.5594		46.5	67.5
Days to heading (d)	DH	Mean	49.375	65.5	55.4391		54.875	76.125		1.9
Plant height (cm)	PH	Carr09	62.23	113.03	87.3183		96.52	66.04
Plant height (cm)	PH	Carr10	66.04	109.855	93.9959		101.6	87.63
Plant height (cm)	PH	Pros09	62.23	115.57	94.9722		88.9	58.42
Plant height (cm)	PH	Pros10	68.58	109.22	89.1699		93.98	68.58
Plant height (cm)	PH	Mean	64.77	107.632	91.3641		95.25	70.1675		4.3
Grain length (mm)	GL	Carr09	5.19187	6.59625	5.82304		5.58368	5.6649
Grain length (mm)	GL	Carr10	5.1404	6.44137	5.72016		5.44	6.02401
Grain length (mm)	GL	Pros09	5.1762	6.49293	5.73691		5.48127	5.40053
Grain length (mm)	GL	Pros10	5.00222	6.56988	5.59691		5.37111	5.37005
Grain length (mm)	GL	Mean	5.15337	6.49042	5.71925		5.46901	5.61487
Grain width (mm)	GW	Carr09	2.62121	3.10807	2.84262		2.93489	2.41349
Grain width (mm)	GW	Carr10	2.49215	3.021	2.79646		2.85874	2.53931
Grain width (mm)	GW	Pros09	2.38633	3.01677	2.71652		2.85229	2.11646
Grain width (mm)	GW	Pros10	1.99677	2.92185	2.58706		2.73163	2.10198
Grain width (mm)	GW	Mean	2.46121	2.9853	2.73566		2.84439	2.29281
Grain length / width ratio	GLWR	Carr09	1.85286	2.32636	2.05045		1.90252	2.34729
Grain length / width ratio	GLWR	Carr10	1.79985	2.44724	2.0484		1.90355	2.37231
Grain length / width ratio	GLWR	Pros09	1.84836	2.58344	2.11624		1.92171	2.55325
Grain length / width ratio	GLWR	Pros10	1.82839	2.65143	2.1704		1.96648	2.55562
Grain length / width ratio	GLWR	Mean	1.84428	2.48479	2.09637		1.92356	2.45711
Grain Area (mm2)	GA	Carr09	10.2873	14.5921	12.4614		12.2181	10.1511
Grain Area (mm2)	GA	Carr10	9.88134	13.9999	12.063		11.645	11.4302
Grain Area (mm2)	GA	Pros09	10.0391	14.1166	11.6762		11.6288	8.31473
Grain Area (mm2)	GA	Pros10	7.71452	14.4942	10.8329		10.9243	8.37272
Grain Area (mm2)	GA	Mean	9.96225	13.8218	11.7584		11.604	9.56718
1000 Grain weight (g)	TGW	Carr09	24.1382	38.5358	31.4816		32.3625	17.8248
1000 Grain weight (g)	TGW	Carr10	23.1753	36.7771	29.8755		31.3631	22.3168
1000 Grain weight (g)	TGW	Pros09	22.1288	36.5787	28.5975		30.7692	10.7582
1000 Grain weight (g)	TGW	Pros10	10.4692	37.421	23.4847		26.2823	11.8377
1000 Grain weight (g)	TGW	Mean	22.2612	35.1459	28.3598		30.1943	15.6844
Test weight (kg m-3)	TW	Carr09	721.375	815.642	787.325		816.008	617.76
Test weight (kg m-3)	TW	Carr10	707.097	802.463	760.776		797.521	674.516
Test weight (kg m-3)	TW	Pros09	685.498	785.623	751.007		798.436	579.15
Test weight (kg m-3)	TW	Pros10	489.06	774.64	695.04		756.336	524.452
Test weight (kg m-3)	TW	mean	669.748	787.911	748.537		792.075	598.97
