# Supplementary material for: Genome wide genetic dissection of wheat quality and yield related traits and their relationship with grain shape and size traits in an elite × non-adapted bread wheat cross
Source: PLoS One. 2019 Sep 18;14(9):e0221826. doi: 10.1371/journal.pone.0221826 (PMC6750600; doi:10.1371/journal.pone.0221826)
Supplement: S3 Table — (XLSX) [file pone.0221826.s003.xlsx]

## Sheet: S3 Table
QTL Region	QTL	Trait	Other Asso.traits	Env.	Position(cM)	LOD	Add. Effect	R2 (%)	Confidence Interval (±LOD1)
1	QGH.ndsu.1A	Grain hardness (GH)		2,3,4,5	5.3-7.9	11.3724	-2.5811	21.2785	7.3-8.4
2	QSPMS.ndsu.1A	No of spikes per sq mt (SPMS)		2,5	94.81	9.59175	38.6793	19.6745	94.5-96.3
3	QFE.ndsu.1A	Flour extraction (FE)	GPC	2	167.21	4.94028	1.049	10.7024	163.3-171.8
3	QGPC.ndsu.1A	Grain protein content (GPC)	FE	1*,4,5*	175.1-188.1	5.40934	-0.2979	10.5249	184.2-191.4
4	QGPS.ndsu.1B	Grains per spike (GPS)		1*,3	25.7-31.5	4.29316	1.3067	9.1115	23.9-27.9
5	QGPC.ndsu.1B.1	Grain protein content (GPC)	GLWR	1*,4*,5	93.71	3.92617	0.22	5.594	93.5-95.2
6	QGH.ndsu.1B	Grain hardness (GH)	PH, GW, GLWR	1,2,3,5	137.1-155.9	6.37134	-1.8078	11.8271	134-156.9
7	QGY.ndsu.1B	Grain yield (GY)	DH, PH	3*,4	183.5, 203.3	5.05755	207.937	10.168	180.6-185.1
7	QDH.ndsu.1B	Heading date (DH)	GY, PH	4,5	179.5-184.5	8.69055	-1.8398	12.5503	180-189.1
7	QPH.ndsu.1B	Plant height (PH)	GY, DH	1*,2*,3	185.1-194.4	6.90988	-3.5539	12.1042	184.5-188.2
8	QGPC.ndsu.1B.2	Grain protein content (GPC)		2*,4,5	210.3-223.4	5.06189	-0.2884	9.3464	218.2-224.9
9	QGPS.ndsu.2A	Grains per spike (GPS)	PH, GA	3,5	14.4-16.9	5.67427	-1.5336	12.1663	11.8-18.3
9	QPH.ndsu.2A	Plant height (PH)	GPS	4	5.01	4.8165	-2.2004	7.557	3-6.6
10	QFE.ndsu.2A	Flour extraction (FE)	GPC	4	108.21	4.12812	1.4712	7.6898	107.1-112.5
10	QGPC.ndsu.2A	Grain protein content (GPC)	FE	3	114.51	4.07818	0.273	7.4973	110.8-115.1
11	QGPS.ndsu.2B	Grains per spike (GPS)		1*,2,4,5*	190.1-199.3	5.10966	1.7067	10.4192	196.5-201.5
12	QPH.ndsu.2D	Plant height (PH)		1,2,3,4,5	34.91	17.1136	5.2	31.2418	31.9-35.4
13	QPH.ndsu.3A	Plant height (PH)		1*,3*,5	29.3-32.6	6.19544	2.3753	9.0153	25.6-31.6
14	QFE.ndsu.3A.1	Flour extraction (FE)	SPMS	1,4,5	68.1-75.5	5.38545	-1.46	9.9356	69.6-80
14	QSPMS.ndsu.3A	No of spikes per sq mt (SPMS)	FE	3	75.51	4.12595	30.9546	9.1159	73.7-79.7
15	QFE.ndsu.3A.2	Flour extraction (FE)		1,5*	120.6-121.6	6.29316	1.0393	11.3552	118-123.4
16	QFE.ndsu.3B	Flour extraction (FE)		1*,2*,5	124.4-142.0	3.53312	0.8013	6.3048	139.6-145.1
17	QGY.ndsu.3D	Grain yield (GY)	GPS, SPMS, PH, TGW, GA	2	8.01	6.29316	187.363	11.0792	7.3-9.5
17	QGPS.ndsu.3D	Grains per spike (GPS)	GY, SPMS, PH, TGW, GA	1*,2,3*,5*	12.8-32.3	4.4278	1.1697	8.1465	11.2-15.3
17	QSPMS.ndsu.3D	No of spikes per sq mt (SPMS)	GY, GPS, PH, TGW, GA	2,5*	17.6,30.3	5.42019	26.77	10.5091	17-20.8
17	QPH.ndsu.3D	Plant height (PH)	GY, GPS, SPMS	1,2,4*,5	39.91	5.64599	-2.62694	9.1332	32.2-39.9
18	QGH.ndsu.4B.1	Grain hardness (GH)		1,2,3,4,5	38.2-49.1	6.02606	2.2594	10.5	35.6-41.4
19	QGPC.ndsu.4B	Grain protein content (GPC)	GY, SPMS, GL, GA, TW, TGW	1	83.01	3.65472	0.2488	5.5965	82.2-85.2
19	QGY.ndsu.4B	Grain yield (GY)	GPC, SPMS, GL, GA, TW, TGW	2,3*,5*	88.51	6.48208	185.175	11.3587	87.5-89.1
19	QSPMS.ndsu.4B	No of spikes per sq mt (SPMS)	GPC, GY, GL, TW, TGW, GA	2,5	80.1-81.1	5.09446	18.5218	9.9659	78.8-82.3
20	QGH.ndsu.4B.2	Grain hardness (GH)		2,4*,5	183.41	5.06189	1.6951	8.496	182.6-186.3
21	QFE.ndsu.4D	Flour extraction (FE)		3,5	0.0-2.0	4.08686	1.0044	6.9	0-7.5
22	QGPC.ndsu.4D	Grain protein content (GPC)	GPS	1*,2,5	45.3-48.4	9.16612	0.4457	15.0964	42-46.3
22	QGPS.ndsu.4D	Grains per spike (GPS)	GPC	2	47.01	5.47231	-1.3293	10.2432	44-48
23	QSPMS.ndsu.4D	No of spikes per sq mt (SPMS)		4,5*	58.41	7.16546	37.3331	16.1784	52.5-59
24	QGH.ndsu.5A.1	Grain hardness (GH)		4,5*	110.91	4.26927	2.0915	7.5039	109.8-112.2
25	QFE.ndsu.5A.1	Flour extraction (FE)		4,5	151.41	5.22693	1.6663	9.8141	150-154.5
26	QGH.ndsu.5A.2	Grain hardness (GH)		1,2,5*	185.8-187.7	6.57546	1.8945	12.8785	182.6-188.4
27	QGPC.ndsu.5A.1	Grain protein content (GPC)	DH, SPMS	4	218.91	4.64061	-0.3389	12.8525	211.9-225.4
27	QSPMS.ndsu.5A	No of spikes per sq mt (SPMS)	GPC, DH, GA, TGW	4	217.91	5.01629	37.672	15.9724	210.7-231.3
27	QDH.ndsu.5A	Heading date (DH)	GPC, SPMS	1,2*,3,4,5	220.9-224.9	18.5537	-3.6377	38.7508	217.2-224.6
28	QGPC.ndsu.5A.2	Grain protein content (GPC)		2,3*,5	248.9-269.3	6.13464	-0.3757	10.6835	244.7-253.8
29	QFE.ndsu.5A.2	Flour extraction (FE)		1,2,5*	343.5-349.8	4.43431	-0.9925	9.3657	336.3-346.3
30	QGPC.ndsu.5B	Grain protein content (GPC)		1,2*,3*,5	25.6-27.6	8.5494	-0.4365	17.494	21.4-34.1
31	QDH.ndsu.5B	Heading date (DH)		1*,2,3*,4,5	132.6-138.8	7.32899	-1.771	10.763	138.2-140
32	QFE.ndsu.5B	Flour extraction (FE)		1,2,3,5*	280.6-283.3	5.86536	1.3985	12.5969	280.3-283.5
33	QFE.ndsu.5D	Flour extraction (FE)		3*,4	4.2-6.7	4.14332	1.4137	7.6252	3.2-10.2
34	QGY.ndsu.6A	Grain yield (GY)	GA, TGW	3,5	141.5-146.0	6.89902	199.315	13.3467	143.1-147
35	QGY.ndsu.6B	Grain yield (GY)	GL	3,5	90.3-92.3	4.17807	151.522	7.5189	87.6-98.5
36	QGPC.ndsu.6D	Grain protein content (GPC)	SPMS	2*,3	30.5-40.1	5.18133	-0.3457	11.5946	37.1-46.1
36	QSPMS.ndsu.6D	No of spikes per sq mt (SPMS)	GPC	3	25.11	3.59826	-29.8117	7.9202	23.4-26.1
37	QPH.ndsu.7A	Plant height (PH)		1,2*	15.7-20.8	4.09989	-2.1365	5.3251	19.8-22.6
38	QGPC.ndsu.7A.1	Grain protein content (GPC)		1,5*	110.3-110.9	8.81433	0.4132	14.6329	109.7-128.9
39	QGPC.ndsu.7A.2	Grain protein content (GPC)	GH	1*,2,3,4,5	363.8-369.1	8.82302	-0.4467	14.6433	367.9-369.9
39	QGH.ndsu.7A	Grain hardness (GH)	GPC	1,2*,4*,5	364.8-373.1	4.2215	1.4996	7.4222	363.6-367.5
40	QGPC.ndsu.7B	Grain protein content (GPC)		1,2,4*,5	14.7-22.7	8.62758	-0.51	24.9139	8.4-20.6
41	QPH.ndsu.7B	Plant height (PH)		1,2,5*	121.3-123.7	5.96743	2.6233	9.4549	120.7-122.3
42	QFE.ndsu.7D	Flour extraction (FE)	GPC	3	2.71	5.19218	1.0725	7.2521	0.6-4.5
42	QGPC.ndsu.7D	Grain protein content (GPC)	FE	2	7.91	4.09338	0.3027	6.4635	6.3-8.8
43	QDH.ndsu.7D	Heading date (DH)		2,3,5	16.9-17.9	9.01846	2.0581	15.637	13.7-19.1
