# Supplementary material for: Genome wide genetic dissection of wheat quality and yield related traits and their relationship with grain shape and size traits in an elite × non-adapted bread wheat cross
Source: PLoS One. 2019 Sep 18;14(9):e0221826. doi: 10.1371/journal.pone.0221826 (PMC6750600; doi:10.1371/journal.pone.0221826)
Supplement: S4 Table — (XLSX) [file pone.0221826.s004.xlsx]

## Sheet: S4 Table
Trait-Env.	Chromosome1	Chromosome1	Position1	LeftMarker1	RightMarker1	Chromosome2	Chromosome2	Position2	LeftMarker2	RightMarker2	LOD	PVE(%)	Add1	Add2 A	ddbyAdd
FE-Carr09	1A	1	94	Ex_c6765_2118	BS00028491_51	7D2	29	80	D_GDS7LZN01CWBG5_74	wsnp_CAP11_c176_177381	7.135	12.5622	-0.094	-0.1557	-0.8859
FE-Carr09	3A1	9	32	RAC875_c371_251	Ra_c6118_450	5B	18	182	GENE-2848_248	Tdurum_contig42069_846	5.7199	10.0564	0.1418	-0.2431	-0.7966
FE-Carr09	3B	11	20	wsnp_Ex_c2723_5047696	RAC875_c98721_85	7B	27	196	BS00082401_51	Kukri_c55780_296	5.4443	9.0644	-0.2177	0.2503	-0.8375
FE-Carr09	3B	11	178	RAC875_c16628_500	IAAV1797	7A	26	320	wsnp_Ex_c17899_26666328	Jagger_c6297_88	5.3908	10.2785	0.3355	-0.0273	0.7522
FE-Carr09	6A	21	14	wsnp_Ex_c6604_11441822	Excalibur_c18072_214	6A	21	264	Excalibur_c15109_942	RAC875_c12821_466	5.6237	17.4886	0.0582	-0.2626	1.0369
FE-Carr10	1A	1	54	BS00065909_51	BS00062578_51	1A	1	58	BS00062578_51	Kukri_c13593_203	8.3468	2.9044	-3.0557	3.0004	4.9029
FE-Carr10	1B	2	22	wsnp_Ku_c3682_6786230	BS00022564_51	1B	2	36	Kukri_c93866_431	Tdurum_contig50667_306	7.3403	2.439	-2.2845	2.2653	2.7716
FE-Carr10	1D	3	46	wsnp_BE405834B_Ta_2_3	RAC875_c47930_448	1D	3	48	RAC875_c47930_448	GENE-3348_44	8.9521	2.5186	-2.703	2.7802	5.1357
FE-Carr10	2A	4	84	RFL_Contig1049_1473	Tdurum_contig560_297	2A	4	88	BS00021739_51	RAC875_rep_c73925_276	8.5244	2.209	3.6121	-3.5362	4.3057
FE-Carr10	2B	5	248	BS00063365_51	Tdurum_contig48260_249	2B	5	250	Excalibur_c33221_681	BS00039766_51	9.2074	2.1328	3.5686	-3.5848	4.28
FE-Carr10	2D2	7	24	BS00021718_51	BobWhite_c27074_454	2D2	7	30	Excalibur_c2553_894	GENE-0875_887	5.1952	2.4725	-2.6099	2.6137	2.3475
FE-Carr10	2D3	8	22	BS00091763_51	RFL_Contig1457_465	2D3	8	24	BS00091763_51	RFL_Contig1457_465	7.6674	2.8025	2.6249	-2.5235	5.3067
FE-Carr10	3A1	9	28	Kukri_rep_c84820_251	BS00064422_51	3A1	9	30	RAC875_c371_251	Ra_c6118_450	7.4695	2.37	-3.4508	3.922	4.155
FE-Carr10	3A2	10	46	BS00030855_51	IACX5899	3A2	10	48	wsnp_CAP8_c1007_643393	BS00006822_51	7.7967	2.4752	2.357	-2.4553	3.55
FE-Carr10	3B	11	2	Tdurum_contig77551_586	TA001137-1058	3B	11	14	Excalibur_rep_c71645_94	Kukri_c15654_309	8.7781	2.0572	-3.8614	3.8905	3.9628
FE-Carr10	3D1	12	26	BobWhite_c716_644	BobWhite_c26534_532	3D1	12	30	BS00086095_51	D_GDRF1KQ02GV96X_70	6.3051	2.5935	-3.3038	2.9482	4.7246
FE-Carr10	3D2	13	2	Excalibur_c6330_1158	BS00022524_51	3D2	13	10	RAC875_c30632_793	Excalibur_c25195_410	5.764	2.2373	-4.2289	3.8679	3.7922
FE-Carr10	4A	14	306	RAC875_c22592_2255	Tdurum_contig46583_2364	4A	14	308	BS00064419_51	Excalibur_rep_c103537_1054	8.8105	2.3845	2.6405	-2.6461	3.3055
FE-Carr10	4B	15	20	Tdurum_contig46867_658	Excalibur_c55463_232	4B	15	24	RAC875_c22142_333	Excalibur_c6132_917	6.9112	2.1084	4.009	-3.8003	3.9291
FE-Carr10	4D	16	18	wsnp_CAP11_c356_280910	wsnp_Ex_rep_c107564_91144523	4D	16	20	wsnp_Ex_rep_c107564_91144523	D_F5XZDLF01AS2U4_253	8.0598	2.8406	-2.4129	2.5018	5.4294
FE-Carr10	5A	17	62	wsnp_Ex_c15046_23216392	BS00031177_51	5A	17	76	Ex_c3699_306	CAP11_c2503_103	8.0828	2.136	-3.7093	3.9485	4.0291
FE-Carr10	5B	18	266	Excalibur_c48802_286	Excalibur_c46207_196	5B	18	268	BS00060460_51	Kukri_c84307_76	10.1114	2.7427	-2.1876	2.3296	3.7308
FE-Carr10	5D1	19	14	RAC875_c51455_182	RAC875_c49621_296	5D1	19	16	BS00105022_51	Kukri_c37793_135	6.9877	2.0775	-4.0725	4.1722	3.6979
FE-Carr10	5D2	20	30	wsnp_Ex_c17928_26697183	BS00078603_51	5D2	20	34	Excalibur_c16573_197	Kukri_c36044_457	7.7386	2.3398	3.2708	-2.9577	3.1621
FE-Carr10	6A	21	96	Excalibur_c18333_175	wsnp_Ku_c26400_36361638	7A	26	172	BS00091891_51	RAC875_c56439_58	5.2843	1.3513	-0.3287	-0.2264	0.9993
FE-Carr10	6A	21	212	Kukri_c11266_1036	RFL_Contig5037_560	6A	21	214	RFL_Contig5037_560	Tdurum_contig43566_801	8.9075	3.1166	2.5844	-2.6886	5.2698
FE-Carr10	6B	22	178	JD_c8224_1524	RAC875_rep_c77433_308	6B	22	182	wsnp_Ra_c11600_18784716	BS00010093_51	8.743	2.0861	-3.8668	3.7321	4.0518
FE-Carr10	6D1	23	4	RAC875_c57371_238	GENE-2836_98	6D1	23	6	BobWhite_c7090_522	Kukri_c17961_503	5.9249	2.1209	-4.3408	4.2846	3.5068
FE-Carr10	6D2	24	2	Excalibur_rep_c109928_205	CAP11_c4727_205	6D2	24	4	Excalibur_rep_c109928_205	CAP11_c4727_205	5.7716	2.3273	-4.4444	4.1096	3.5148
FE-Carr10	6D3	25	8	BS00070856_51	BobWhite_c13435_700	6D3	25	10	Ku_c1139_1741	Kukri_c337_1720	5.7411	2.3792	2.8034	-2.6876	3.2117
FE-Carr10	7A	26	196	Excalibur_c3682_1404	RAC875_c52124_90	7A	26	198	RFL_Contig3425_378	Ku_c11827_457	9.3047	2.558	2.6885	-2.8542	5.0942
FE-Carr10	7B	27	216	RAC875_c76528_296	BobWhite_c25708_334	7B	27	226	BobWhite_rep_c50003_377	wsnp_CAP7_c172_96407	8.9256	2.2188	-3.487	3.5791	4.3463
FE-Carr10	7D1	28	6	Excalibur_c22830_2010	Ra_c11887_1826	7D1	28	8	Excalibur_c30913_512	D_F5XZDLF02H192C_184	6.9219	2.1189	4.1053	-3.8878	3.838
FE-Carr10	7D2	29	46	wsnp_BE490643D_Ta_2_1	CAP12_c2046_153	7D2	29	48	Kukri_c11890_709	RAC875_c53629_483	8.6652	2.4443	2.7604	-2.5419	3.3017
FE-Pros09	1A	1	144	BobWhite_c12977_65	Excalibur_c49946_169	3B	11	192	BS00040742_51	wsnp_Ex_c57007_58898157	5.0378	8.7203	-0.1057	0.1053	0.8279
FE-Pros09	2B	5	134	Excalibur_c721_484	BS00022657_51	2B	5	146	Ku_c7740_879	BS00073426_51	5.5048	9.9947	1.0931	-1.1481	1.8614
FE-Pros09	3A1	9	0	TA004057-0662	Excalibur_c6816_373	5B	18	182	GENE-2848_248	Tdurum_contig42069_846	5.2881	9.456	-0.0057	-0.2206	-0.8304
FE-Pros10	1A	1	36	BS00065909_51	BS00062578_51	1A	1	40	BS00065909_51	BS00062578_51	6.8467	3.5043	-1.4151	1.2346	4.6499
FE-Pros10	1B	2	226	Ex_c4436_1947	CAP7_rep_c6352_375	1B	2	230	Excalibur_c35888_208	Kukri_c15691_151	5.6477	2.5929	-1.8798	1.7108	5.59
FE-Pros10	1D	3	2	D_contig10739_363	BobWhite_c4303_524	1D	3	8	BobWhite_c4303_524	wsnp_Ex_c17884_26647833	5.8767	3.1042	1.0162	-0.6899	4.5892
FE-Pros10	2A	4	142	IACX1163	BobWhite_c16923_64	2A	4	146	BobWhite_c16923_64	BS00004228_51	5.9023	2.5561	1.0691	-1.2269	4.0659
FE-Pros10	3D2	13	18	BS00098759_51	BS00070468_51	3D2	13	22	BS00098759_51	BS00070468_51	6.1399	3.6783	1.3059	-1.4117	4.5267
FE-Pros10	4B	15	4	wsnp_Ku_c12399_20037334	tplb0025f09_1052	4B	15	6	wsnp_Ku_c12399_20037334	tplb0025f09_1052	5.7054	3.2178	-2.4027	2.9379	2.474
FE-Pros10	5A	17	250	IACX2540	IAAV7827	5A	17	256	IAAV7827	RFL_Contig4543_1706	5.8054	3.0237	0.4119	-0.1246	5.0752
FE-Pros10	5A	17	320	Kukri_rep_c101800_131	BS00067206_51	7B	27	222	Excalibur_c21279_459	Kukri_c80861_118	5.0676	1.0679	0.2794	-0.1286	-1.504
FE-Pros10	6B	22	80	Excalibur_c100270_78	IAAV1711	6B	22	82	IAAV1711	BS00023196_51	5.6819	2.5769	1.4694	-1.0634	5.2871
FE-Pros10	7B	27	8	Excalibur_c3423_1170	RAC875_c19943_2198	7B	27	12	Excalibur_c3423_1170	RAC875_c19943_2198	6.9789	3.2627	-1.2616	1.4875	4.237
FE-Mean	1D	3	44	wsnp_BE405834B_Ta_2_3	RAC875_c47930_448	4A	14	8	D_GDRF1KQ02JZS7N_128	BS00043286_51	5.6305	3.1203	0.0598	0.0283	-0.7611
FE-Mean	2A	4	170	Ku_c33884_267	wsnp_Ex_c24964_34219020	2B	5	204	RFL_Contig4856_71	BobWhite_rep_c48906_121	5.0812	2.6389	-0.1686	-0.0501	-0.7018
FE-Mean	4A	14	294	wsnp_Ex_c2886_5325103	RAC875_c36363_222	4A	14	310	Tdurum_contig46583_2146	BobWhite_c986_285	5.2577	3.0084	-0.9051	1.086	1.2789
FE-Mean	5B	18	0	RAC875_c7582_680	wsnp_Ku_c439_913400	6B	22	14	CAP7_rep_c7543_346	BobWhite_c12846_389	6.0385	3.1702	-0.1141	-0.1949	0.7454
FE-Mean	5B	18	50	IAAV2618	BS00049719_51	5B	18	80	Ex_c2735_955	Excalibur_c26324_74	5.8054	3.7609	0.372	-0.3818	0.992
FE-Mean	7A	26	228	IAAV3027	RAC875_c16287_699	7A	26	230	wsnp_Ex_c38326_45883440	IAAV8081	5.5421	3.1042	1.5063	-1.3026	2.563
GPC-Carr09	1A	1	28	BS00022701_51	wsnp_Ex_c4876_8692849	7B	27	226	BobWhite_rep_c50003_377	wsnp_CAP7_c172_96407	5.5865	8.6547	0.0012	-0.0413	0.2229
GPC-Carr09	1B	2	182	Ex_c25733_348	BS00099794_51	3D2	13	14	BobWhite_c2453_460	Excalibur_rep_c109599_89	5.6789	8.7965	0.032	-0.0304	-0.2253
GPC-Carr09	2A	4	10	BobWhite_c11397_231	wsnp_Ex_c2772_5130007	4A	14	68	BS00065607_51	Kukri_c74409_199	6.7549	10.886	-0.0173	-0.0395	0.2553
GPC-Carr09	3A2	10	42	BS00063300_51	Excalibur_c56240_176	7A	26	350	BS00090746_51	Tdurum_contig31699_300	5.0137	8.6679	0.0795	0.0213	-0.2201
GPC-Carr09	4B	15	196	wsnp_Ex_c7059_12151961	BS00065222_51	5B	18	56	BS00049719_51	Excalibur_c5168_512	5.4403	9.8964	0.0728	0.1148	-0.2505
GPC-Carr09	4D	16	58	Excalibur_c79009_131	D_GDRF1KQ02H66WD_341	7D2	29	72	wsnp_Ex_c17914_26681837	Excalibur_c3950_553	5.4404	13.8576	0.1469	0.0173	0.2396
GPC-Carr10	1A	1	14	Excalibur_c9509_1180	BS00108351_51	2D3	8	8	IAAV1322	Excalibur_c2311_114	6.9326	5.3451	-0.0071	-0.0486	-0.3026
GPC-Carr10	1A	1	74	Tdurum_contig13946_241	Kukri_c82555_88	7B	27	144	BS00064871_51	Tdurum_contig9035_2478	5.7968	4.3749	0.0473	0.0936	-0.3042
GPC-Carr10	1A	1	138	Kukri_rep_c69614_1326	Excalibur_c5033_587	1A	1	256	IAAV4820	IACX882	5.4981	7.6397	-0.2221	0.088	0.3467
GPC-Carr10	1A	1	254	IAAV4820	IACX882	5A	17	336	Ku_c10756_1197	BobWhite_c11539_336	5.6824	8.539	0.089	0.2186	-0.3625
GPC-Carr10	1D	3	86	BS00060042_51	BS00066446_51	6D2	24	50	Excalibur_c4615_1610	wsnp_Ra_c13881_21836489	5.9994	6.5814	0.0785	-0.1397	-0.2846
GPC-Carr10	2A	4	86	RFL_Contig1049_1473	Tdurum_contig560_297	7B	27	14	Excalibur_c3423_1170	RAC875_c19943_2198	5.2185	7.2794	-0.1081	-0.0875	0.3408
GPC-Carr10	2A	4	146	BobWhite_c16923_64	BS00004228_51	4A	14	104	wsnp_Ex_c48449_53350799	RFL_Contig2226_1048	5.4316	4.2617	-0.0212	-0.0511	-0.2765
GPC-Carr10	3A2	10	48	wsnp_CAP8_c1007_643393	BS00006822_51	4A	14	46	IACX1035	wsnp_Ex_c28429_37553452	5.6922	5.8695	0.1228	0.0283	0.2945
GPC-Carr10	4A	14	258	Kukri_c17417_291	IACX7905	4A	14	334	IACX5828	Tdurum_contig31218_344	5.0481	4.5416	0.0517	0.0743	0.2941
GPC-Carr10	5A	17	148	Kukri_rep_c103857_458	BobWhite_c11512_157	7B	27	216	RAC875_c76528_296	BobWhite_c25708_334	5.5575	4.4121	-0.0013	-0.0913	-0.2807
GPC-Pros09	2A	4	160	BS00067907_51	wsnp_Ex_c11827_18986376	5B	18	84	IAAV2240	wsnp_Ex_c10674_17400603	5.7613	4.1041	0.003	0.0785	0.2844
GPC-Pros09	3D2	13	12	Excalibur_c25195_410	Excalibur_rep_c109112_430	6B	22	272	Ex_c17379_1425	BobWhite_c19298_232	5.4032	9.2374	0.0675	-0.0342	-0.4386
GPC-Pros09	6B	22	96	wsnp_Ex_c2936_5416717	BS00049779_51	6B	22	278	Ex_c17379_1425	BobWhite_c19298_232	5.1789	11.9391	-0.0233	-0.0801	0.5117
GPC-Pros10	2B	5	46	Excalibur_rep_c112367_293	CAP8_c5108_139	4A	14	186	wsnp_Ex_c41074_47987860	BS00065444_51	5.2116	5.6835	-0.0122	0.0434	0.2933
GPC-Pros10	2B	5	266	RAC875_rep_c109891_156	BS00022374_51	2B	5	314	Ex_c52711_584	Excalibur_c5438_274	6.2497	5.5614	0.0966	-0.0676	0.2826
GPC-Pros10	4A	14	272	BS00045554_51	Kukri_c25115_740	7B	27	146	Tdurum_contig9035_2478	BobWhite_c21838_152	5.6634	4.522	-0.0592	0.071	0.2746
GPC-Pros10	4B	15	164	Excalibur_c36457_115	Kukri_rep_c101259_159	5A	17	128	RAC875_c1437_1644	Kukri_c31411_690	5.0906	4.689	0.0375	0.0203	-0.273
GPC-Pros10	4D	16	42	BobWhite_c43880_73	wsnp_Ex_c34252_42593715	5B	18	298	Ku_c36367_203	RAC875_rep_c109182_95	5.3651	6.1348	0.0813	-0.0235	-0.2904
GPC-Pros10	5D1	19	38	BS00105022_51	Kukri_c37793_135	6D2	24	12	CAP11_c4727_205	D_GBQ4KXB02IDVBM_193	5.6845	12.5637	0.0463	-0.1	0.4378
GPC-Pros10	6B	22	202	RAC875_c6649_642	CAP7_c7065_166	7A	26	328	Jagger_c6297_88	Excalibur_c30730_276	5.3243	4.7994	0.0769	-0.0368	0.2693
GPC-Pros10	7A	26	166	RAC875_c17861_221	wsnp_Ex_c41150_48040078	7D1	28	10	BobWhite_c1234_238	Ex_c18266_680	5.741	5.6005	0.0436	0.1174	0.2663
GPC-Mean	1A	1	122	Excalibur_c3429_652	BobWhite_c46007_582	6B	22	8	Kukri_c21405_679	Excalibur_c1988_181	5.8916	11.3973	-0.0566	-0.0551	-0.1922
GPC-Mean	2A	4	106	Excalibur_c84687_162	BS00012320_51	4B	15	72	Kukri_c34633_69	wsnp_BF482960B_Ta_1_4	5.8764	13.4666	0.0645	0.0013	-0.2265
GPC-Mean	4A	14	64	Tdurum_contig8061_56	Jagger_c10704_106	4A	14	298	Excalibur_rep_c112003_621	BS00063708_51	5.4841	10.5117	0.0402	0.0266	0.1955
GPC-Mean	4D	16	56	Excalibur_c79009_131	D_GDRF1KQ02H66WD_341	5B	18	148	BS00065128_51	BS00000848_51	5.2343	12.3781	0.134	-0.0394	-0.2078
GPC-Mean	5B	18	74	wsnp_Ex_c13440_21170884	Tdurum_contig48658_794	7D1	28	0	wsnp_Ex_c10571_17258682	tplb0027d07_1388	5.2631	9.117	-0.022	0.0528	-0.1862
GH-Carr09	1A	1	0	BS00000744_51	Excalibur_c58555_110	6B	22	114	Tdurum_contig5486_1406	BS00066226_51	5.5629	4.1679	-0.5463	-0.5583	-1.3166
GH-Carr09	1A	1	104	Kukri_c35200_895	BobWhite_c37935_124	7B	27	186	RAC875_c57326_85	Tdurum_contig30163_105	5.5645	3.6811	0.3017	0.4608	-1.4037
GH-Carr09	1A	1	138	Kukri_rep_c69614_1326	Excalibur_c5033_587	1B	2	200	BS00023173_51	tplb0034p10_1134	5.9763	4.246	0.5135	-0.1979	1.5338
GH-Carr09	1A	1	232	BobWhite_c39092_629	wsnp_CAP11_rep_c7847_3468669	2B	5	360	Excalibur_c29221_311	BS00083626_51	5.8699	3.3919	0.1797	0.2633	-1.3887
GH-Carr09	1B	2	58	IAAV8952	CAP8_c2046_247	4A	14	266	BS00064523_51	BS00014126_51	6.3633	4.1179	0.7668	-0.0731	1.5114
GH-Carr09	1B	2	124	Jagger_c7242_85	BS00067627_51	2B	5	0	GENE-0559_171	BobWhite_c12144_216	5.8936	3.4521	-0.0547	-0.0093	-1.4026
GH-Carr09	1B	2	246	Kukri_c84547_404	RAC875_c11016_495	5B	18	82	wsnp_Ex_c16963_25554400	Excalibur_c23709_358	5.4534	3.5488	-0.7379	-0.1543	1.4428
GH-Carr09	2B	5	176	Kukri_c52384_196	BobWhite_c8113_532	3B	11	198	BS00038349_51	Excalibur_c18410_251	5.4776	3.3265	0.0578	0.3507	1.4103
GH-Carr09	2B	5	312	RFL_Contig2751_1562	Excalibur_c7971_1573	5B	18	46	JD_c51907_59	Tdurum_contig71099_245	5.7703	3.5496	-0.2649	0.1736	1.4768
GH-Carr09	3A1	9	10	BS00028726_51	BS00081981_51	5D1	19	72	Jagger_c5859_114	Kukri_c52028_104	8.248	5.4326	0.0045	-0.0921	1.8082
GH-Carr09	3A2	10	98	RAC875_c52195_324	BS00041742_51	7A	26	170	wsnp_Ex_c41150_48040078	BS00091891_51	5.7182	5.0373	-0.7914	0.7572	1.5514
GH-Carr09	3A2	10	144	BS00074926_51	Ku_c12191_1202	5A	17	132	BS00094342_51	BobWhite_c2905_590	5.1591	3.374	-0.251	0.0464	-1.3632
GH-Carr09	3B	11	50	BS00064177_51	Excalibur_rep_c104498_168	4B	15	94	BS00022809_51	Excalibur_c100336_106	5.5627	3.564	0.0393	-0.2797	-1.3749
GH-Carr09	3B	11	104	wsnp_JD_rep_c63739_40660910	TA002541-0818	5A	17	142	Excalibur_c6567_355	Kukri_rep_c103857_458	5.6323	4.1026	-0.4967	-0.249	-1.3892
GH-Carr09	4A	14	80	Kukri_c6199_1183	wsnp_Ex_c36701_44603531	4D	16	48	BobWhite_c37076_229	Excalibur_c79009_131	5.1331	3.5522	0.1906	-0.7083	1.31
GH-Carr09	4D	16	10	RAC875_c6922_291	Excalibur_c1107_577	7B	27	58	BS00064344_51	BobWhite_c20571_102	5.8824	3.6556	-0.0543	0.2031	1.4438
GH-Carr09	5B	18	58	BS00049719_51	Excalibur_c5168_512	7A	26	228	IAAV3027	RAC875_c16287_699	5.1661	4.4521	0.2602	0.7458	-1.5927
GH-Carr10	1A	1	240	CAP12_c8163_118	BobWhite_c6664_644	7B	27	190	BS00082401_51	Kukri_c55780_296	5.0987	8.661	0.493	-0.5863	-1.561
GH-Carr10	1B	2	82	wsnp_Ex_c17238_25895129	RAC875_c864_88	4B	15	34	RAC875_rep_c106667_302	Excalibur_c64418_447	5.1335	15.2068	-0.1043	1.6617	1.635
GH-Carr10	1D	3	74	JD_c51136_288	RAC875_c7341_144	5A	17	70	Kukri_c12738_882	Excalibur_c52165_93	5.1972	7.2966	0.5915	-0.1034	1.5942
GH-Carr10	4D	16	58	Excalibur_c79009_131	D_GDRF1KQ02H66WD_341	5B	18	300	Kukri_c12935_265	Kukri_c27144_235	6.7594	9.3759	-0.5795	-0.4439	-1.8696
GH-Carr10	5B	18	72	BS00002191_51	wsnp_Ex_c13440_21170884	5B	18	86	TA004677-0674	wsnp_CAP12_c7952_3403722	5.0448	6.9566	-0.8905	0.759	2.2794
GH-Carr10	7A	26	158	wsnp_Ex_c13248_20898211	Kukri_c38390_218	7D2	29	18	Excalibur_c22419_460	Kukri_c13845_424	5.9204	8.8491	-0.0956	0.4165	-1.7741
GH-Pros09	1A	1	0	BS00000744_51	Excalibur_c58555_110	6B	22	114	Tdurum_contig5486_1406	BS00066226_51	6.0943	3.3375	-0.209	-0.6138	-1.9281
GH-Pros09	1A	1	14	Excalibur_c9509_1180	BS00108351_51	1A	1	190	BS00034899_51	wsnp_Ex_c6488_11266589	5.4447	2.9567	0.5802	-0.3905	1.9278
GH-Pros09	1A	1	266	IAAV6100	BS00062759_51	7A	26	190	wsnp_Ex_c42653_49180603	Excalibur_c42993_561	5.7615	2.9285	0.0479	-0.3749	1.9686
GH-Pros09	1B	2	92	JD_c6360_288	RFL_Contig5706_1294	2B	5	24	BobWhite_c13736_59	Tdurum_contig51145_187	6.6057	3.7291	0.775	-0.0311	-2.0546
GH-Pros09	1B	2	242	BS00084990_51	Tdurum_contig62905_165	4A	14	0	tplb0043j11_1190	JD_c21248_511	5.1037	3.1593	-0.4704	0.5343	-1.7654
GH-Pros09	1B	2	250	BS00073763_51	Excalibur_c15389_501	4D	16	52	Excalibur_c79009_131	D_GDRF1KQ02H66WD_341	5.1137	3.6163	-0.4684	-0.2681	1.9727
GH-Pros09	2B	5	154	Kukri_c34353_821	wsnp_Ex_c3044_5620102	2B	5	228	CAP12_c1037_120	Tdurum_contig23273_426	5.181	2.8754	0.8416	-1.281	2.5145
GH-Pros09	2B	5	340	Tdurum_contig10295_374	BS00025538_51	5B	18	38	JD_c51907_59	Tdurum_contig71099_245	5.2796	4.36	-0.9607	-0.128	2.3319
GH-Pros09	2D3	8	8	IAAV1322	Excalibur_c2311_114	5B	18	64	BS00049719_51	Excalibur_c5168_512	5.1377	3.8937	-0.8946	0.5324	2.0532
GH-Pros09	3A2	10	60	BS00006822_51	BS00063696_51	4B	15	74	Kukri_c34633_69	wsnp_BF482960B_Ta_1_4	5.4724	3.7856	0.8764	-0.5278	-2.1984
GH-Pros09	3A2	10	144	BS00074926_51	Ku_c12191_1202	5A	17	128	RAC875_c1437_1644	Kukri_c31411_690	5.5645	3.451	-0.1136	0.6388	-1.9303
GH-Pros09	3B	11	194	wsnp_Ex_c57007_58898157	Kukri_rep_c93484_262	7A	26	156	wsnp_Ex_c13248_20898211	Kukri_c38390_218	5.8702	4.2573	-0.1512	-0.5563	2.1939
GH-Pros09	3D1	12	40	tplb0029j24_2118	BobWhite_c27541_67	7A	26	350	BS00090746_51	Tdurum_contig31699_300	5.0379	3.413	0.7554	0.6226	-1.9273
GH-Pros09	4A	14	254	Kukri_c17417_291	IACX7905	4B	15	106	wsnp_CAP12_c1101_569783	BobWhite_c22580_115	6.217	5.1819	0.9667	-0.3857	-2.4437
GH-Pros09	4A	14	270	IAAV2823	BS00093289_51	6A	21	88	RAC875_c47278_818	Tdurum_contig92921_142	5.1192	2.6589	-0.4026	0.1834	1.914
GH-Pros09	4A	14	296	wsnp_Ex_c11474_18507872	BS00049695_51	6B	22	214	Excalibur_c10372_1256	BS00109036_51	5.6216	3.0714	-0.5042	-0.1539	-1.9377
GH-Pros09	4A	14	314	IAAV2678	Kukri_c48878_235	5A	17	274	RFL_Contig4543_1706	Excalibur_c61241_109	5.6872	3.0125	-0.3096	0.1033	1.9499
GH-Pros09	4B	15	48	RFL_Contig2277_1527	Tdurum_contig31139_143	5D1	19	16	BS00105022_51	Kukri_c37793_135	5.5924	3.4843	-0.1913	0.2633	2.0421
GH-Pros09	5A	17	262	IAAV7827	RFL_Contig4543_1706	5D1	19	18	BS00105022_51	Kukri_c37793_135	5.7803	3.7372	0.391	0.8964	-2.1249
GH-Pros09	5B	18	56	BS00049719_51	Excalibur_c5168_512	7A	26	228	IAAV3027	RAC875_c16287_699	7.3227	4.4146	0.5378	0.5313	-2.3975
GH-Pros09	6A	21	76	GENE-4826_86	RAC875_c12015_576	7A	26	100	Kukri_c12461_2357	Excalibur_c12849_228	5.1903	2.9335	-0.5793	0.142	1.8513
GH-Pros10	1A	1	48	BS00065909_51	BS00062578_51	7B	27	134	BS00089938_51	Tdurum_contig4658_346	6.6389	7.616	-0.301	-0.4038	-3.4888
GH-Pros10	1A	1	210	BS00056547_51	Kukri_c44895_88	3D1	12	6	D_contig24344_227	Ex_c4465_882	5.7126	3.386	0.3106	0.1732	-2.342
GH-Pros10	1B	2	28	Ku_c12889_794	IAAV6899	7A	26	42	Kukri_c36885_58	RAC875_c6736_336	6.8784	3.7264	-0.5275	-0.0745	2.4707
GH-Pros10	1B	2	174	BobWhite_c5655_300	Jagger_c4380_159	3B	11	102	wsnp_JD_rep_c63739_40660910	TA002541-0818	5.6213	3.1926	-0.5919	-0.0743	2.2997
GH-Pros10	1B	2	186	BS00021934_51	Kukri_c25512_53	4A	14	324	Tdurum_contig19526_533	wsnp_Ex_rep_c66551_64836462	6.2754	3.593	0.3951	0.2721	2.4461
GH-Pros10	1D	3	72	Ku_c16809_845	JD_c51136_288	5A	17	54	Excalibur_rep_c95828_165	BS00021708_51	5.1042	3.8035	1.2555	-1.1232	2.2917
GH-Pros10	2A	4	84	RFL_Contig1049_1473	Tdurum_contig560_297	3B	11	2	Tdurum_contig77551_586	TA001137-1058	7.3402	4.1986	-0.2718	0.4382	2.6649
GH-Pros10	2D1	6	26	Tdurum_contig29563_257	BS00065034_51	7B	27	208	BS00108630_51	BobWhite_c12355_1548	6.4498	3.7824	0.0943	-0.2358	-2.4993
GH-Pros10	3B	11	54	Excalibur_c25566_1000	BS00026471_51	4B	15	106	wsnp_CAP12_c1101_569783	BobWhite_c22580_115	5.4595	3.909	0.7129	1.2655	-2.1906
GH-Pros10	4A	14	96	wsnp_Ex_c1373_2628597	GENE-3043_279	5B	18	32	JD_c51907_59	Tdurum_contig71099_245	5.0016	4.9303	-0.771	0.9649	2.7057
GH-Pros10	4A	14	116	TA005380-0966	Kukri_c2706_1424	6D2	24	22	wsnp_BE445201D_Ta_1_1	Excalibur_rep_c70026_113	6.2555	3.615	1.0109	0.5782	2.5161
GH-Pros10	4A	14	290	Excalibur_c2827_227	BS00010202_51	6A	21	84	BobWhite_rep_c64999_263	Tdurum_contig50062_934	6.1413	3.6985	-0.2763	0.0823	2.5144
GH-Pros10	5B	18	74	wsnp_Ex_c13440_21170884	Tdurum_contig48658_794	7A	26	226	Excalibur_rep_c115762_55	wsnp_Ex_c7001_12062578	5.2236	2.9844	0.2123	0.5642	-2.2471
GH-Pros10	5D2	20	14	CAP12_c2628_118	BS00009821_51	7D2	29	78	Excalibur_c3950_553	Excalibur_c23328_127	5.9219	3.5308	0.643	0.7828	-2.3294
GH-Pros10	6A	21	90	Excalibur_c35324_183	RAC875_c28390_99	6B	22	200	BS00023050_51	wsnp_Ex_c24927_34181611	7.5063	4.8215	-0.2754	-0.8855	-2.5808
GH-Pros10	6A	21	100	GENE-1530_594	Kukri_c100884_175	7A	26	126	BS00023055_51	Tdurum_contig45437_1667	5.4404	2.9378	-0.3962	-0.1309	2.2102
GH-Mean	1A	1	26	BS00022270_51	BS00022701_51	7B	27	144	BS00064871_51	Tdurum_contig9035_2478	5.3001	6.4738	-0.0175	-0.1719	-1.3969
GH-Mean	1A	1	102	Excalibur_c16292_1338	Kukri_c35200_895	2B	5	326	Kukri_c32185_544	tplb0030f06_593	5.8348	7.7047	-0.2497	-0.2608	1.5705
GH-Mean	2B	5	274	Kukri_c29052_75	wsnp_Ex_rep_c103064_88104690	5B	18	0	RAC875_c7582_680	wsnp_Ku_c439_913400	5.8584	7.6872	0.5348	0.0661	1.4428
GH-Mean	4A	14	84	TA001684-0426	wsnp_Ku_c13640_21686670	7A	26	266	wsnp_Ex_c12102_19361467	Excalibur_c3298_533	6.3523	7.0352	-0.1514	-0.2558	1.4688
GH-Mean	4A	14	140	BS00072025_51	IAAV6581	4B	15	30	CAP11_rep_c4893_84	RAC875_rep_c106667_302	5.0863	6.3466	0.3632	-0.2547	-1.3657
GH-Mean	4A	14	258	Kukri_c17417_291	IACX7905	6D2	24	14	CAP11_c4727_205	D_GBQ4KXB02IDVBM_193	5.0155	8.1499	0.5544	0.674	1.5882
GH-Mean	6A	21	80	BS00074991_51	Tdurum_contig10572_343	6B	22	178	JD_c8224_1524	RAC875_rep_c77433_308	5.3892	5.984	0.0681	0.1519	-1.3707
GH-Mean	7A	26	216	Kukri_s118416_65	BS00065077_51	7D2	29	44	wsnp_BE490643D_Ta_2_1	CAP12_c2046_153	5.1127	7.0495	0.1227	0.5399	-1.4162
YLD-Carr09	1B	2	66	RAC875_rep_c69777_101	IAAV5858	5B	18	162	Kukri_c5685_1066	Tdurum_contig13773_321	5.0774	12.8783	-4.9327	17.0365	159.282
YLD-Carr09	1B	2	216	Kukri_c1565_111	Jagger_c2152_123	7A	26	88	Kukri_rep_c101374_298	Kukri_c107638_253	5.6372	12.2757	20.1302	61.942	143.938
YLD-Carr10	2A	4	168	RAC875_rep_c69619_145	wsnp_Ku_c33884_43306422	4D	16	28	wsnp_BE444858D_Ta_1_1	BobWhite_c43880_73	5.7197	9.248	-24.2889	-31.6353	-148.207
YLD-Carr10	2B	5	2	BobWhite_c39433_450	Excalibur_rep_c107769_116	3B	11	206	Kukri_c60633_121	Tdurum_contig12455_385	5.0813	8.1802	27.1099	14.7176	-137.559
YLD-Carr10	2B	5	52	BS00011466_51	Excalibur_c19585_119	2D2	7	30	Excalibur_c2553_894	GENE-0875_887	6.6418	11.3734	36.1099	-26.6771	-164.314
YLD-Carr10	2D2	7	22	wsnp_Ku_c7229_12491877	BS00021718_51	7B	27	118	Excalibur_c6871_217	Kukri_c25451_119	5.4627	9.8291	-43.9611	55.5928	-144.738
YLD-Carr10	3B	11	218	Kukri_c35451_857	TA002070-0603-w	4A	14	52	wsnp_Ex_c28429_37553452	Ex_c883_2618	5.3813	10.4292	13.8517	-24.4009	-162.707
YLD-Carr10	4B	15	50	Tdurum_contig31139_143	BS00009426_51	7B	27	110	GENE-4608_372	BS00025278_51	5.345	8.7196	-47.1214	-1.1275	141.134
YLD-Pros09	1B	2	166	Ra_c17685_927	Excalibur_c10111_85	5B	18	202	tplb0057b23_1134	BS00077734_51	5.2274	10.7581	-17.0374	-15.9973	-179.284
YLD-Pros09	3A1	9	42	BobWhite_c9249_564	BS00057445_51	7A	26	200	Ku_c11827_457	CAP8_c702_377	5.1598	9.4686	13.361	3.7294	169.106
YLD-Pros09	4A	14	88	Excalibur_rep_c70578_299	RAC875_c27704_420	7A	26	172	BS00091891_51	RAC875_c56439_58	5.1912	10.5378	-34.6627	41.3474	167.791
YLD-Pros09	4A	14	242	Tdurum_contig65718_209	RAC875_c12996_2320	6B	22	116	BS00066226_51	CAP8_c1361_367	5.0866	11.244	61.248	-44.5071	-182.244
YLD-Pros10	1A	1	126	RAC875_c29540_1109	Kukri_c12984_465	4A	14	104	wsnp_Ex_c48449_53350799	RFL_Contig2226_1048	5.6076	4.3878	17.0722	-38.7787	-222.376
YLD-Pros10	1A	1	194	Excalibur_rep_c110054_341	BS00066212_51	1B	2	122	Ex_c11930_509	BS00055866_51	5.0491	4.5394	55.0537	-80.8049	-222.489
YLD-Pros10	1B	2	110	RAC875_rep_c108853_108	wsnp_JD_c6331_7499499	1D	3	68	RFL_Contig5594_1283	BobWhite_c1488_299	5.3433	5.0594	-88.4762	0.6312	236.286
YLD-Pros10	1D	3	62	RFL_Contig5594_1283	BobWhite_c1488_299	3A2	10	14	BS00010947_51	wsnp_Ex_rep_c66685_65003254	6.1883	7.9792	77.2592	-98.6944	290.196
YLD-Pros10	1D	3	62	RFL_Contig5594_1283	BobWhite_c1488_299	7A	26	314	Kukri_c18968_163	wsnp_CAP7_c1321_664478	5.524	6.1213	51.6195	-77.9401	252.781
YLD-Pros10	2B	5	122	GENE-1741_103	BS00022966_51	2B	5	170	wsnp_Ex_c3764_6853627	Kukri_rep_c69267_496	5.1796	5.0846	112.001	-16.564	303.358
YLD-Pros10	6B	22	270	Ex_c17379_1425	BobWhite_c19298_232	7A	26	354	BS00098482_51	tplb0051f21_452	5.1861	12.009	-136.002	-103.727	-302.916
YLD-Mean	1D	3	24	Excalibur_rep_c105429_528	RAC875_c16352_594	7A	26	320	wsnp_Ex_c17899_26666328	Jagger_c6297_88	5.955	7.3777	5.3975	7.6016	118.078
YLD-Mean	2B	5	6	Excalibur_rep_c107769_116	BS00046019_51	3D1	12	2	BobWhite_c9000_114	D_contig24344_227	5.7404	10.7508	60.3796	83.5969	-113.203
YLD-Mean	3A2	10	68	BobWhite_c38444_238	RAC875_c15109_106	4A	14	168	Tdurum_contig98808_554	Excalibur_c16188_531	5.4116	8.8209	-20.591	-49.205	115.717
YLD-Mean	3A2	10	142	BS00074926_51	Ku_c12191_1202	4B	15	150	Kukri_c19909_809	wsnp_Ex_c6381_11093111	5.1318	6.6837	24.2093	-36.4332	-106.959
YLD-Mean	4B	15	106	wsnp_CAP12_c1101_569783	BobWhite_c22580_115	5D1	19	80	Kukri_c52028_104	IAAV2323	5.3007	7.5984	61.9985	44.9122	-107.886
YLD-Mean	4B	15	118	Excalibur_rep_c68725_178	wsnp_Ra_c18498_27571740	5B	18	182	GENE-2848_248	Tdurum_contig42069_846	5.5805	7.9717	25.2758	7.4452	115.546
YLD-Mean	5A	17	258	IAAV7827	RFL_Contig4543_1706	6A	21	36	BobWhite_c2297_1853	BS00063170_51	5.1334	7.347	11.1375	44.9697	-115.822
SPMS-Carr09	1B	2	262	Kukri_c8395_1352	wsnp_Ex_c1597_3046039	7B	27	50	wsnp_Ku_c665_1371121	BobWhite_c39364_231	5.0445	5.2797	3.4108	-9.9452	-25.5537
SPMS-Carr09	2A	4	88	BS00021739_51	RAC875_rep_c73925_276	7B	27	24	Excalibur_c3423_1170	RAC875_c19943_2198	5.8201	8.0722	-10.6235	-5.5037	31.7791
SPMS-Carr09	3A1	9	10	BS00028726_51	BS00081981_51	5B	18	26	JD_c51907_59	Tdurum_contig71099_245	6.4407	5.4066	-3.8319	-8.0163	27.311
SPMS-Carr09	3A2	10	102	RAC875_c52195_324	BS00041742_51	3D1	12	0	BobWhite_c9000_114	D_contig24344_227	5.0222	4.1355	-8.703	6.5035	22.9631
SPMS-Carr09	4D	16	34	wsnp_BE444858D_Ta_1_1	BobWhite_c43880_73	6B	22	240	wsnp_Ex_c1383_2652398	Ex_c17379_1425	5.5939	4.1437	-1.8038	4.5203	24.5219
SPMS-Carr09	5A	17	132	BS00094342_51	BobWhite_c2905_590	5A	17	248	IACX2540	IAAV7827	5.2835	4.301	-3.3506	1.3708	24.6702
SPMS-Carr09	5A	17	354	BobWhite_c47401_491	Excalibur_c42255_425	7A	26	238	wsnp_Ex_c558_1105911	Tdurum_contig48442_645	5.3177	4.0219	0.4917	-6.8982	-22.6793
SPMS-Carr09	6A	21	12	wsnp_Ex_c6604_11441822	Excalibur_c18072_214	7A	26	42	Kukri_c36885_58	RAC875_c6736_336	5.0395	8.9309	2.8392	1.93	35.0125
SPMS-Carr09	6A	21	102	RFL_Contig4939_885	TA005058-0493	6B	22	180	BS00022155_51	BobWhite_c8571_699	6.7892	4.7955	-0.4587	6.4375	-25.619
GPS-Carr09	1B	2	104	Excalibur_c52495_89	GENE-0524_302	7B	27	44	RAC875_rep_c108159_480	BS00022056_51	5.2879	10.8266	-0.0571	0.029	-1.4374
GPS-Carr09	2B	5	354	D_contig63990_376	Excalibur_c29221_311	4D	16	22	wsnp_Ex_rep_c107564_91144523	D_F5XZDLF01AS2U4_253	5.9282	15.4854	-0.1058	0.1072	-1.729
GPS-Carr09	3B	11	148	Tdurum_contig48224_272	BS00087278_51	6A	21	0	Kukri_c1779_163	wsnp_Ex_c6604_11441822	6.19	15.0413	0.594	-0.574	1.5155
GPS-Carr09	4A	14	36	Kukri_c2963_272	wsnp_Ra_c14920_23225219	5B	18	308	Ex_c24031_300	RAC875_c37988_243	5.2346	13.1372	0.3295	-0.4676	1.5033
GPS-Carr10	1A	1	82	Excalibur_c46833_204	BS00012210_51	4A	14	72	Kukri_c74409_199	IAAV3697	5.1743	11.0892	-0.1539	-0.1295	1.1114
GPS-Carr10	5A	17	46	BobWhite_c27445_148	Kukri_c18952_1383	6A	21	102	RFL_Contig4939_885	TA005058-0493	5.2593	11.7243	0.3937	-0.0227	-1.0824
GPS-Carr10	5B	18	84	IAAV2240	wsnp_Ex_c10674_17400603	6A	21	2	wsnp_Ex_c6604_11441822	Excalibur_c18072_214	5.4061	12.5723	-0.1859	-0.389	1.1741
GPS-Pros10	2A	4	98	RAC875_c2810_331	IAAV444	4B	15	152	wsnp_CAP7_c599_312057	BobWhite_c27801_429	5.2437	10.9537	-0.3549	0.218	1.7175
GPS-Mean	2A	4	124	BS00098423_51	BS00092550_51	2B	5	8	BS00065927_51	Excalibur_c2933_1350	6.2458	12.9979	-0.1209	0.5865	1.059
GPS-Mean	4A	14	252	Kukri_c17417_291	IACX7905	7A	26	26	Excalibur_c15141_684	Excalibur_c19475_619	5.0432	14.23	0.0686	-0.2983	-1.193
DH-Carr09	1A	1	122	Excalibur_c3429_652	BobWhite_c46007_582	3A2	10	62	BS00039498_51	GENE-3346_167	7.8877	5.8593	0.0688	0.3913	0.9465
DH-Carr09	1A	1	212	BS00056547_51	Kukri_c44895_88	2A	4	92	BS00008805_51	BS00032820_51	6.8114	6.3962	-0.4222	0.2755	-0.995
DH-Carr09	1A	1	226	RAC875_c11613_469	wsnp_Ku_rep_c109724_94227136	4A	14	188	wsnp_Ex_c41074_47987860	BS00065444_51	5.3458	3.9518	-0.1686	0.1743	-0.8194
DH-Carr09	1B	2	116	Excalibur_c14911_976	IACX6064	5B	18	302	RFL_Contig4609_315	RAC875_rep_c106589_650	5.0759	4.1221	-0.3369	0.1576	-0.7867
DH-Carr09	2B	5	116	Kukri_c44_1704	BS00023221_51	2B	5	154	Kukri_c34353_821	wsnp_Ex_c3044_5620102	7.0275	5.2264	-0.0658	0.345	-1.1439
DH-Carr09	3A2	10	38	Excalibur_c21051_515	BS00105963_51	7A	26	336	Kukri_c31449_620	RFL_Contig6074_1058	5.3936	4.3389	0.2572	0.0575	0.8126
DH-Carr09	3A2	10	156	CAP7_c1238_51	RAC875_c75663_115	5A	17	90	BS00065693_51	BobWhite_c14705_487	5.0435	3.9576	-0.2353	-0.1549	-0.7824
DH-Carr09	3B	11	150	Excalibur_c3096_1699	Excalibur_rep_c67517_925	7B	27	196	BS00082401_51	Kukri_c55780_296	5.3032	4.4538	-0.2043	0.1081	0.8177
DH-Carr09	4A	14	204	BS00010168_51	RAC875_c390_1494	5A	17	332	Ku_c10756_1197	BobWhite_c11539_336	5.0893	4.5877	0.1548	-0.1525	0.8521
DH-Carr09	5A	17	42	wsnp_Ex_c28908_37989067	Excalibur_rep_c115510_314	5A	17	232	Excalibur_c49550_97	RAC875_rep_c112818_307	5.5298	12.7881	0.2712	-1.3842	-0.9847
DH-Carr09	5B	18	182	GENE-2848_248	Tdurum_contig42069_846	5D2	20	0	BS00010144_51	RAC875_c34515_86	5.3389	3.8893	-0.0484	0.2359	-0.8136
DH-Carr09	6D3	25	14	CAP7_c524_297	Excalibur_c7546_1286	7B	27	188	BobWhite_c34068_854	BS00082401_51	5.0681	3.8369	0.0743	0.3447	0.8184
DH-Carr10	1A	1	186	BS00034899_51	wsnp_Ex_c6488_11266589	1A	1	192	wsnp_Ex_c6488_11266589	BobWhite_c20553_568	5.1954	3.9964	0.5902	-0.4737	-1.261
DH-Carr10	1D	3	0	Excalibur_rep_c111074_76	D_contig10739_363	3B	11	256	wsnp_Ex_rep_c69287_68216012	GENE-2712_367	6.634	5.3454	0.3339	0.3213	-0.8562
DH-Carr10	1D	3	88	BS00066446_51	IAAV724	3A2	10	34	Excalibur_c21051_515	BS00105963_51	5.1624	4.9148	-0.3094	0.5578	-0.7171
DH-Carr10	2A	4	66	BS00049937_51	IAAV7468	4B	15	40	tplb0045c06_1675	wsnp_Ra_c9755_16200944	5.7325	3.6306	0.4345	-0.0703	-0.6934
DH-Carr10	2B	5	118	Tdurum_contig30989_79	BS00071690_51	2B	5	168	BS00043103_51	Kukri_c39230_362	8.0653	4.4999	-0.5294	0.6821	-1.0987
DH-Carr10	2D3	8	0	Ku_c68144_972	Kukri_c67873_265	2D3	8	24	BS00091763_51	RFL_Contig1457_465	5.7909	4.0613	0.6035	-0.7522	-1.0853
DH-Carr10	4A	14	192	Kukri_c25832_687	JD_c6741_185	5A	17	284	Excalibur_c61241_109	BS00022838_51	5.0448	5.7793	-0.1218	-0.4594	0.8031
DH-Carr10	5A	17	52	Excalibur_rep_c95828_165	BS00021708_51	5A	17	98	RAC875_c86270_269	JD_c64219_207	5.5592	3.3979	-0.0216	0.1071	-0.8675
DH-Carr10	5B	18	290	Ku_c36367_203	RAC875_rep_c109182_95	6D3	25	8	BS00070856_51	BobWhite_c13435_700	5.5948	3.3235	0.0516	0.0805	0.7251
DH-Carr10	5D2	20	4	BS00010144_51	RAC875_c34515_86	7B	27	166	wsnp_Ex_c19_38763	BobWhite_c19647_159	5.3564	3.2633	0.1644	-0.0052	0.6729
DH-Carr10	6B	22	130	RAC875_c13949_923	BobWhite_c5418_82	7A	26	54	IAAV912	Kukri_c12113_837	5.0167	3.1224	0.0862	-0.1657	-0.6829
DH-Pros09	1A	1	124	BS00069145_51	TA003063-0097	3A2	10	62	BS00039498_51	GENE-3346_167	6.9518	5.0599	-0.1117	0.8578	1.6141
DH-Pros09	1B	2	46	RAC875_c32874_1164	wsnp_Ex_c18107_26909127	4A	14	54	wsnp_Ex_c28429_37553452	Ex_c883_2618	5.3587	6.5736	0.7253	0.7333	-1.808
DH-Pros09	1B	2	266	Kukri_c8395_1352	wsnp_Ex_c1597_3046039	2D3	8	22	BS00091763_51	RFL_Contig1457_465	5.5836	5.2745	-0.7954	-0.2927	1.7081
DH-Pros09	2B	5	116	Kukri_c44_1704	BS00023221_51	2B	5	188	RAC875_c56101_368	Kukri_c65484_1250	6.1975	4.2623	-0.1006	0.5877	-1.8976
DH-Pros09	2B	5	182	BS00071346_51	RAC875_c400_3378	5B	18	226	BS00029348_51	RAC875_c33791_320	7.0508	4.9186	0.2479	0.2216	1.7256
DH-Pros09	2B	5	360	Excalibur_c29221_311	BS00083626_51	6D2	24	30	RAC875_c25839_225	GENE-4153_101	5.3015	3.9734	-0.452	-0.5283	1.4809
DH-Pros09	3A2	10	54	BS00006822_51	BS00063696_51	4A	14	22	D_GDRF1KQ02JZS7N_128	BS00043286_51	5.5467	5.9874	0.7688	0.0075	-1.8688
DH-Pros09	3D1	12	8	Excalibur_c32309_395	IAAV686	7B	27	190	BS00082401_51	Kukri_c55780_296	5.4712	3.6175	-0.4614	0.0496	-1.457
DH-Pros09	4A	14	206	Excalibur_c82040_91	Excalibur_c9370_966	5A	17	334	Ku_c10756_1197	BobWhite_c11539_336	6.666	6.0784	0.1869	-0.5049	1.8397
DH-Pros09	6B	22	238	Tdurum_contig32579_121	wsnp_Ex_c1383_2652398	6B	22	268	Ex_c17379_1425	BobWhite_c19298_232	5.5122	11.4434	-0.0232	0.0559	2.7992
DH-Pros10	1B	2	124	Jagger_c7242_85	BS00067627_51	4A	14	46	IACX1035	wsnp_Ex_c28429_37553452	5.7469	2.1393	0.1237	-0.0288	-1.075
DH-Pros10	2A	4	46	BS00004724_51	Ku_c23118_149	6D2	24	36	Ra_c106775_711	Ra_c32572_334	5.4572	1.8983	-0.3055	0.1069	-1.0056
DH-Pros10	2A	4	124	BS00098423_51	BS00092550_51	5D1	19	10	RAC875_c51455_182	RAC875_c49621_296	5.5023	2.0118	0.1663	-0.2797	-1.0783
DH-Pros10	3B	11	60	IACX6214	IAAV3924	3D2	13	38	BS00098759_51	BS00070468_51	5.0118	3.4941	0.2854	0.0123	1.3322
DH-Pros10	4A	14	40	wsnp_Ra_c14920_23225219	BS00092244_51	6D2	24	40	Excalibur_rep_c68125_704	Excalibur_c4615_1610	5.6512	4.6106	-0.0271	-1.1471	1.1024
DH-Pros10	5A	17	206	BS00062729_51	Excalibur_c49550_97	5A	17	258	IAAV7827	RFL_Contig4543_1706	6.5525	11.9875	-1.8187	-0.9159	1.6908
DH-Pros10	5A	17	208	BS00062729_51	Excalibur_c49550_97	5B	18	150	Kukri_c5685_1066	Tdurum_contig13773_321	6.7036	16.5254	-1.9965	1.0348	-1.5535
DH-Pros10	5A	17	240	Excalibur_c49550_97	RAC875_rep_c112818_307	6A	21	100	GENE-1530_594	Kukri_c100884_175	5.7512	10.5824	-1.8313	-0.3112	1.573
DH-Mean	1A	1	124	BS00069145_51	TA003063-0097	3A2	10	62	BS00039498_51	GENE-3346_167	6.7729	7.6737	-0.0544	0.1973	0.8975
DH-Mean	1A	1	128	wsnp_Ku_c23012_32893918	wsnp_Ex_c26098_35349418	4A	14	108	wsnp_Ex_c21383_30513824	BS00040648_51	5.3651	7.0069	-0.1569	0.3765	0.8138
DH-Mean	2B	5	124	BS00022966_51	BS00009540_51	2B	5	144	RAC875_c2660_1206	Ku_c7740_879	7.6159	11.0855	-0.9333	1.1151	-2.0607
DH-Mean	5A	17	2	BobWhite_c41542_354	Excalibur_c22411_690	6A	21	256	RAC875_c26158_929	Excalibur_c79991_552	5.2294	6.4341	0.0187	0.2063	-0.8412
DH-Mean	5A	17	206	BS00062729_51	Excalibur_c49550_97	5A	17	258	IAAV7827	RFL_Contig4543_1706	6.0481	27.9108	-1.2004	-0.6264	1.1732
PH-Carr10	1B	2	114	Excalibur_c52120_132	Excalibur_c14911_976	4B	15	68	Kukri_c34633_69	wsnp_BF482960B_Ta_1_4	5.7667	9.8411	0.5944	0.1616	-2.9726
PH-Carr10	2A	4	138	wsnp_Ex_c59095_60108097	BS00093201_51	6A	21	124	Excalibur_c10263_218	wsnp_Ex_c29025_38097560	5.5642	10.4682	-0.4198	-1.1882	-3.1116
PH-Carr10	6B	22	234	Tdurum_contig32579_121	wsnp_Ex_c1383_2652398	6D3	25	6	IAAV64	BS00070856_51	5.2605	7.0822	0.0642	-0.7354	2.5792
PH-Pros09	1A	1	44	BS00065909_51	BS00062578_51	4A	14	202	Kukri_c29142_473	Excalibur_c10696_3390	6.3115	10.4932	-0.0122	-0.0199	3.6487
PH-Pros09	1B	2	258	Kukri_c8395_1352	wsnp_Ex_c1597_3046039	3B	11	162	IAAV5835	Tdurum_contig49052_223	6.6054	10.0196	0.2017	0.4976	3.5537
PH-Pros10	1B	2	72	BS00070283_51	Kukri_c45137_137	2A	4	54	BobWhite_c26374_339	Kukri_c24262_918	5.1856	9.5836	-0.5009	0.3195	2.0974
PH-Pros10	6D1	23	4	RAC875_c57371_238	GENE-2836_98	7A	26	46	RAC875_c6736_336	RAC875_c55030_274	5.6753	10.8583	-0.0639	-0.1911	2.3095
PH-Mean	1B	2	200	BS00023173_51	tplb0034p10_1134	3B	11	140	wsnp_Ex_c18624_27492167	BS00039734_51	5.8256	3.1562	-0.0149	0.1324	1.7304
PH-Mean	2A	4	102	Excalibur_c84687_162	BS00012320_51	6D1	23	2	BobWhite_c30055_531	wsnp_CAP12_c720_382116	5.1812	3.3951	-0.1051	0.3991	1.8324
PH-Mean	2A	4	122	BS00077597_51	BS00098423_51	5B	18	202	tplb0057b23_1134	BS00077734_51	5.1542	2.9318	0.4199	-0.3215	-1.7237
PH-Mean	2A	4	158	RAC875_rep_c107961_348	Excalibur_c14953_899	3A2	10	8	wsnp_Ex_c1538_2937905	Ex_c17586_108	5.3053	3.0024	0.3176	-0.1119	1.6865
PH-Mean	2B	5	152	Excalibur_c11863_289	BS00092273_51	3D2	13	28	BS00098759_51	BS00070468_51	5.769	6.3975	-0.4735	-1.0219	2.2326
PH-Mean	4A	14	226	GENE-4988_110	RAC875_c37810_241	7D2	29	78	Excalibur_c3950_553	Excalibur_c23328_127	5.192	3.0538	0.0978	0.3653	-1.6935
PH-Mean	5D1	19	2	Kukri_c444_833	D_GBUVHFX02FY8QG_158	6D2	24	0	Excalibur_rep_c109928_205	CAP11_c4727_205	5.596	3.7011	0.1184	-0.3338	-1.7795
KL-Carr09	1B	2	174	BobWhite_c5655_300	Jagger_c4380_159	6A	21	114	BobWhite_c44549_83	BS00105466_51	5.5215	9.5556	-0.0153	0.0001	-0.0562
KL-Carr09	2A	4	94	BS00039489_51	BS00035738_51	3A2	10	4	Ex_c20039_301	Kukri_rep_c102953_304	5.0864	8.7505	-0.0163	0.0152	0.0502
KL-Carr09	4A	14	160	wsnp_Ku_c3237_6024936	Tdurum_contig98808_554	7B	27	188	BobWhite_c34068_854	BS00082401_51	5.3148	9.6622	-0.0039	0.006	0.057
KL-Carr09	4B	15	90	BS00089409_51	BS00064142_51	7B	27	0	BobWhite_c20735_255	Excalibur_c50044_749	6.1459	9.7925	0.0134	0.0239	-0.0552
KL-Carr10	1A	1	34	GENE-3336_136	BobWhite_c27474_124	2B	5	168	BS00043103_51	Kukri_c39230_362	6.2239	9.447	0.0217	-0.0232	-0.0648
KL-Carr10	1B	2	216	Kukri_c1565_111	Jagger_c2152_123	7B	27	42	BS00021695_51	CAP8_c763_344	5.0108	6.9988	0.0071	0.0207	0.0593
KL-Carr10	2A	4	0	Tdurum_contig44328_448	BS00086109_51	4A	14	62	Tdurum_contig8061_56	Jagger_c10704_106	8.0159	10.8441	0.0371	-0.0121	-0.0728
KL-Carr10	4B	15	20	Tdurum_contig46867_658	Excalibur_c55463_232	6B	22	34	BobWhite_c23828_341	RAC875_c62256_577	5.4205	7.9415	-0.0032	0.0188	0.063
KL-Pros09	4D	16	30	wsnp_BE444858D_Ta_1_1	BobWhite_c43880_73	5A	17	324	Kukri_rep_c101800_131	BS00067206_51	5.1947	11.1087	-0.0154	0.0416	-0.0561
KL-Pros10	1A	1	0	BS00000744_51	Excalibur_c58555_110	4A	14	340	BS00075751_51	Excalibur_rep_c109393_88	5.7942	6.8211	0.006	-0.011	-0.076
KL-Pros10	1A	1	60	BS00062578_51	Kukri_c13593_203	6D1	23	2	BobWhite_c30055_531	wsnp_CAP12_c720_382116	7.2718	9.7682	-0.0062	-0.0215	0.0917
KL-Pros10	1B	2	170	BobWhite_c5655_300	Jagger_c4380_159	4A	14	248	Kukri_c17417_291	IACX7905	5.1195	8.2524	-0.0334	-0.0288	-0.0777
KL-Pros10	2B	5	292	GENE-3335_127	BS00062699_51	5A	17	176	BS00029412_51	BobWhite_c43981_90	5.5428	9.6392	-0.0206	-0.0235	-0.0878
KL-Pros10	4B	15	154	wsnp_Ku_c10515_17368422	Kukri_c93922_206	7B	27	222	Excalibur_c21279_459	Kukri_c80861_118	5.4019	7.8864	-0.0428	0.0483	-0.0735
KL-Pros10	5A	17	92	BS00108367_51	BS00073404_51	5A	17	146	Kukri_rep_c103857_458	BobWhite_c11512_157	5.3914	7.4969	0.01	-0.0285	-0.0894
TW-Pros10	6D3	25	4	Kukri_c38025_633	Kukri_rep_c111330_98	6D3	25	12	Kukri_c337_1720	BS00023009_51	5.0869	2.585	28.3988	-30.469	33.8163
KL-Mean	4B	15	90	BS00089409_51	BS00064142_51	7B	27	0	BobWhite_c20735_255	Excalibur_c50044_749	5.0886	10.2235	0.0045	0.0169	-0.0326
KL-Mean	5B	18	112	wsnp_CAP12_c7952_3403722	wsnp_Ku_c40334_48581010	6A	21	142	GENE-0485_124	BS00064548_51	5.5781	19.2883	-0.0154	-0.0079	0.0453
KL-Mean	6A	21	46	Ku_c3650_1548	Ex_c69429_328	7A	26	162	RAC875_c55639_890	BS00021749_51	5.7262	11.1777	0.004	0.0036	-0.0381
KW-Carr09	1B	2	206	BS00071893_51	Tdurum_contig57153_1356	3A2	10	142	BS00074926_51	Ku_c12191_1202	6.67	12.7258	0.0067	0.0031	0.0261
KW-Carr09	3A2	10	72	BS00020459_51	wsnp_BE495175A_Ta_1_1	7A	26	178	BS00024786_51	BS00110952_51	7.479	13.8702	-0.0053	0.0046	-0.0275
KW-Carr09	7B	27	80	Tdurum_contig32378_439	Kukri_c1957_581	7B	27	142	BS00066647_51	BS00064871_51	5.3502	9.4632	-0.0022	0.0088	-0.0242
KW-Carr10	1A	1	130	wsnp_Ex_c26098_35349418	Kukri_c49170_655	6A	21	180	Excalibur_c16818_806	IACX473	5.7013	10.6649	-0.0052	0.0002	0.0282
KW-Carr10	2B	5	54	Kukri_c81650_446	BS00003613_51	3A2	10	62	BS00039498_51	GENE-3346_167	5.7794	10.1323	0.0009	0.0017	0.0277
KW-Carr10	3B	11	190	BS00042297_51	BS00040742_51	6B	22	256	Ex_c17379_1425	BobWhite_c19298_232	5.7683	12.6242	-0.0104	-0.0086	-0.0284
KW-Carr10	4B	15	42	tplb0045c06_1675	wsnp_Ra_c9755_16200944	5A	17	66	Ku_c102710_1055	wsnp_Ku_c48254_54492007	5.3329	10.2084	0.0042	0.0048	-0.0276
KW-Pros09	2B	5	236	BobWhite_c33990_190	IACX6231	7A	26	92	Excalibur_c31383_82	wsnp_CAP11_rep_c4066_1921894	5.9613	8.024	-0.0044	-0.0109	-0.0378
KW-Pros09	3A1	9	44	BobWhite_c9249_564	BS00057445_51	3A2	10	102	RAC875_c52195_324	BS00041742_51	5.3109	8.7805	0.0076	-0.0055	0.0355
KW-Pros09	4D	16	24	wsnp_Ex_rep_c107564_91144523	D_F5XZDLF01AS2U4_253	6A	21	126	Excalibur_c10263_218	wsnp_Ex_c29025_38097560	6.6481	11.8064	0.0063	0.0066	-0.0401
KW-Pros09	7B	27	132	BS00089938_51	Tdurum_contig4658_346	7B	27	226	BobWhite_rep_c50003_377	wsnp_CAP7_c172_96407	5.0766	9.2892	0.0111	-0.0072	0.0366
KW-Pros10	1B	2	162	Ex_c4206_502	Ra_c17685_927	6B	22	120	Tdurum_contig43872_549	IAAV8886	5.3778	10.712	0.0133	-0.0169	-0.0394
KW-Pros10	2B	5	56	BS00003613_51	GENE-1676_57	3A2	10	64	BobWhite_c38444_238	RAC875_c15109_106	5.0568	8.6019	-0.0063	0.0028	0.0387
KW-Pros10	3A1	9	34	Ra_c6118_450	BS00044751_51	6A	21	70	RAC875_c26860_648	CAP12_c2970_177	5.4376	10.8521	-0.0054	-0.0003	0.0446
KW-Pros10	3D2	13	12	Excalibur_c25195_410	Excalibur_rep_c109112_430	5A	17	224	BS00062729_51	Excalibur_c49550_97	5.2931	18.845	0.0216	0.0457	-0.0424
KA-Carr09	1B	2	182	Ex_c25733_348	BS00099794_51	6A	21	118	Tdurum_contig67686_271	wsnp_Ex_c15378_23639387	5.0717	10.5184	-0.0541	-0.0261	-0.1615
KLWR-Carr09	1B	2	162	Ex_c4206_502	Ra_c17685_927	4A	14	82	Kukri_c46421_168	wsnp_CAP7_c32_19340	6.5521	4.7706	-0.0077	0.0004	0.0206
KLWR-Carr09	2A	4	46	BS00004724_51	Ku_c23118_149	6B	22	28	BobWhite_c23828_341	RAC875_c62256_577	6.1801	7.1942	-0.011	0.0117	0.0223
KLWR-Carr09	3A1	9	40	Excalibur_c24613_302	Excalibur_c4548_2697	7A	26	232	wsnp_Ex_c38326_45883440	IAAV8081	5.0038	3.5332	0.002	-0.0002	0.0181
KLWR-Carr09	3B	11	0	RAC875_c48906_281	RAC875_c29099_847	7D2	29	82	D_GDS7LZN01CWBG5_74	wsnp_CAP11_c176_177381	5.0611	4.1723	-0.0045	0.0081	-0.0189
KLWR-Carr09	3B	11	48	Excalibur_c41820_354	BS00064177_51	4A	14	310	Tdurum_contig46583_2146	BobWhite_c986_285	5.5442	4.157	-0.0003	-0.008	0.0192
KLWR-Carr09	4A	14	332	Kukri_c4709_53	wsnp_Ex_c5072_9006666	7B	27	110	GENE-4608_372	BS00025278_51	5.5566	4.1826	-0.0037	-0.0003	-0.0192
KLWR-Carr09	5A	17	242	RAC875_rep_c112818_307	Excalibur_c92705_94	7A	26	70	CAP11_c3214_133	Kukri_c19436_405	5.8708	4.474	-0.0029	0.0001	0.0206
KLWR-Carr09	6A	21	82	Kukri_c11106_292	BobWhite_rep_c64999_263	7B	27	36	BobWhite_c14812_828	BobWhite_c20266_115	5.4479	3.84	-0.0033	-0.0018	0.0191
KLWR-Pros09	1B	2	60	IAAV8952	CAP8_c2046_247	5B	18	118	wsnp_CAP12_c7952_3403722	wsnp_Ku_c40334_48581010	5.0939	10.2228	-0.001	0.0075	-0.0313
KLWR-Pros09	2D2	7	2	GENE-1433_67	Excalibur_c3574_607	4B	15	130	RAC875_c6865_349	Kukri_c19909_1097	5.4454	15.4848	-0.0166	-0.017	0.0369
KLWR-Pros09	3D1	12	4	BobWhite_c9000_114	D_contig24344_227	6B	22	198	Excalibur_c43557_540	Tdurum_contig76997_244	5.2607	7.7691	-0.0005	0.0035	0.0274
KLWR-Pros09	4A	14	164	Tdurum_contig98808_554	Excalibur_c16188_531	7A	26	366	Tdurum_contig61864_1352	BobWhite_c34068_833	5.2988	8.7554	-0.0139	0.0061	0.0291
KLWR-Pros09	5D1	19	52	Kukri_c37793_135	wsnp_Ex_c1278_2449191	6B	22	230	BS00037933_51	tplb0021a17_853	6.0298	10.456	-0.0155	-0.0022	0.0308
KLWR-Pros10	1A	1	222	BS00056547_51	Kukri_c44895_88	4B	15	82	Kukri_c27737_912	BS00076259_51	6.5173	7.7649	-0.0074	-0.0011	0.0347
KLWR-Pros10	3A2	10	128	BS00059618_51	RFL_Contig5153_958	4A	14	72	Kukri_c74409_199	IAAV3697	6.1454	6.6519	-0.0013	-0.0008	0.0313
KLWR-Pros10	4D	16	32	wsnp_BE444858D_Ta_1_1	BobWhite_c43880_73	5D1	19	38	BS00105022_51	Kukri_c37793_135	5.4745	16.4865	-0.0062	-0.0164	0.0457
KLWR-Pros10	6A	21	280	wsnp_Ex_c4480_8054926	BS00011192_51	7D2	29	54	Kukri_c11890_709	RAC875_c53629_483	5.0188	5.6919	0.003	0.0099	-0.029
KLWR-Mean	1A	1	232	BobWhite_c39092_629	wsnp_CAP11_rep_c7847_3468669	4A	14	230	Excalibur_c4370_1221	Excalibur_c7034_234	5.1816	7.2946	0.0013	-0.0001	0.0147
TKW-Carr09	5D2	20	10	Excalibur_c50584_358	BS00022267_51	7B	27	204	BS00088402_51	BS00108630_51	5.1663	13.9153	-0.0901	0.227	-0.6964
TKW-Carr10	1A	1	152	BS00065750_51	RAC875_c42585_626	1A	1	164	Tdurum_contig25385_64	BobWhite_c23632_322	6.1047	26.5602	-0.4717	-0.2048	-1.264
TKW-Carr10	2B	5	172	BS00064851_51	Ku_c4777_2494	2B	5	220	wsnp_RFL_Contig3522_3685860	RAC875_rep_c72476_295	5.146	9.092	-0.4017	0.2878	-0.8513
TKW-Carr10	6A	21	216	wsnp_Ra_c2270_4383252	wsnp_Ex_c20457_29526403	7A	26	216	Kukri_s118416_65	BS00065077_51	5.1974	10.0136	0.1661	0.0644	-0.6565
TKW-Pros09	1A	1	8	BobWhite_c21669_430	BS00023130_51	5B	18	186	BS00025795_51	wsnp_Ex_c53170_56501500	5.9765	6.4939	0.252	0.2749	-0.9005
TKW-Pros09	1A	1	22	IAAV7479	RAC875_c57939_175	2B	5	60	CAP11_c585_134	GENE-1999_98	5.3244	6.094	-0.0726	-0.3304	0.8477
TKW-Pros09	1A	1	64	BS00062578_51	Kukri_c13593_203	6B	22	272	Ex_c17379_1425	BobWhite_c19298_232	6.0414	18.8164	0.1849	-0.0501	1.5086
TKW-Pros09	3A2	10	50	wsnp_CAP8_c1007_643393	BS00006822_51	4B	15	90	BS00089409_51	BS00064142_51	5.5521	6.9101	-0.2665	-0.0808	0.9237
TKW-Pros09	5A	17	226	Excalibur_c49550_97	RAC875_rep_c112818_307	5B	18	128	wsnp_Ku_c40334_48581010	BobWhite_c23903_443	5.5974	7.4995	-0.2533	-0.04	1.0055
TKW-Pros10	1A	1	26	BS00022270_51	BS00022701_51	1A	1	106	Kukri_c35200_895	BobWhite_c37935_124	5.5587	8.593	0.1974	-0.0931	-1.2061
TKW-Pros10	2A	4	64	Excalibur_c32875_78	BS00049937_51	4B	15	16	wsnp_Ku_c12399_20037334	tplb0025f09_1052	5.5195	9.4285	0.0216	0.2493	1.2477
TKW-Pros10	3A2	10	62	BS00039498_51	GENE-3346_167	5A	17	108	BS00022191_51	D_contig23076_255	5.1764	8.209	0.2422	0.2525	-1.1498
TKW-Pros10	5B	18	262	Excalibur_c2618_1723	IACX20775	7B	27	178	BS00066479_51	BS00012264_51	5.1395	8.3443	-0.1868	-0.1386	-1.1681
TKW-Pros10	5D2	20	6	BobWhite_c13030_406	BobWhite_c4438_162	6A	21	142	GENE-0485_124	BS00064548_51	5.0502	10.2727	0.2904	0.6466	1.1256
TW-Carr09	1B	2	6	RAC875_c400_1363	Kukri_c79308_278	5D1	19	38	BS00105022_51	Kukri_c37793_135	5.1597	8.4809	-0.7395	-1.5685	-5.2039
TW-Carr09	2B	5	126	BS00022966_51	BS00009540_51	2B	5	154	Kukri_c34353_821	wsnp_Ex_c3044_5620102	6.1271	6.1034	-1.9738	1.5388	5.8492
TW-Carr09	3B	11	70	Kukri_c13830_924	GENE-4824_212	5B	18	24	JD_c51907_59	Tdurum_contig71099_245	5.1219	4.684	1.344	1.0735	-4.1503
TW-Carr09	3B	11	148	Tdurum_contig48224_272	BS00087278_51	4D	16	28	wsnp_BE444858D_Ta_1_1	BobWhite_c43880_73	6.2244	5.3405	0.5252	0.2139	-4.3066
TW-Carr09	5B	18	232	D_GDEEGVY01AU4CW_149	Tdurum_contig49583_669	5B	18	240	Excalibur_c54637_123	Excalibur_c5120_938	5.6228	5.1453	7.3521	-8.1624	10.5458
TW-Carr09	6A	21	90	Excalibur_c35324_183	RAC875_c28390_99	6B	22	10	RAC875_c1305_120	BS00055768_51	7.0149	5.926	1.1973	-0.0488	-4.6194
TW-Carr09	6B	22	260	Ex_c17379_1425	BobWhite_c19298_232	7D1	28	8	Excalibur_c30913_512	D_F5XZDLF02H192C_184	6.3412	7.3809	-0.6794	-0.6336	5.0475
TW-Carr09	7A	26	186	wsnp_Ex_c42653_49180603	Excalibur_c42993_561	7B	27	40	BobWhite_c20266_115	CAP11_rep_c8279_82	5.3238	4.6131	0.1031	0.4101	4.0783
TW-Carr10	1A	1	74	Tdurum_contig13946_241	Kukri_c82555_88	2B	5	214	Jagger_c4502_69	BS00012071_51	5.2068	7.5613	0.1384	1.1513	4.8995
TW-Carr10	2B	5	174	Kukri_c52384_196	BobWhite_c8113_532	3B	11	158	BS00062827_51	wsnp_Ex_rep_c70809_69690102	5.5336	9.3906	0.3229	-3.1272	-5.256
TW-Carr10	4A	14	224	BobWhite_c14508_181	GENE-4988_110	4A	14	226	GENE-4988_110	RAC875_c37810_241	5.3221	9.7216	5.6141	-5.8557	15.7743
TW-Carr10	7A	26	252	RAC875_c60161_145	CAP7_c3782_133	7A	26	254	wsnp_Ex_c5177_9174930	Tdurum_contig15690_413	5.0163	8.1536	-4.9269	4.1543	20.6685
TW-Pros09	1A	1	46	BS00065909_51	BS00062578_51	3B	11	56	Tdurum_contig57914_1156	IACX6214	5.7152	6.1145	3.0879	-1.5061	7.5125
TW-Pros09	2B	5	76	Excalibur_c16896_253	RAC875_c37638_233	2B	5	88	BS00093755_51	Ku_c41677_924	5.7263	6.996	-10.943	9.2959	9.6319
TW-Pros09	2B	5	162	Kukri_c53629_239	BS00031814_51	4B	15	122	RAC875_c6865_349	Kukri_c19909_1097	5.1368	3.6877	-3.0009	0.8854	6.1958
TW-Pros09	2B	5	270	BobWhite_c7050_564	Kukri_c29052_75	6A	21	40	BS00063170_51	Excalibur_c50323_215	5.8789	4.2121	2.0043	-2.388	-6.8172
TW-Pros09	5A	17	290	Excalibur_c61241_109	BS00022838_51	5A	17	292	Excalibur_c61241_109	BS00022838_51	5.3424	11.2081	-16.1069	13.3661	3.3306
TW-Pros09	5B	18	6	RAC875_c7582_680	wsnp_Ku_c439_913400	7B	27	136	BS00089938_51	Tdurum_contig4658_346	5.5166	4.491	1.4712	-0.5233	-6.9588
TW-Pros09	6B	22	34	BobWhite_c23828_341	RAC875_c62256_577	6D2	24	56	wsnp_Ra_c13881_21836489	BS00011523_51	5.8822	4.7142	-1.8052	-2.2538	7.0009
TW-Pros09	6B	22	214	Excalibur_c10372_1256	BS00109036_51	7A	26	186	wsnp_Ex_c42653_49180603	Excalibur_c42993_561	5.0453	3.1744	2.0067	0.6098	5.8273
TW-Pros09	7A	26	18	Excalibur_c4362_165	tplb0032m13_1358	7A	26	340	wsnp_Ex_c6354_11053460	BS00090746_51	5.3519	3.9053	2.6669	0.9112	5.7632
TW-Pros09	7A	26	76	Excalibur_c60134_259	IAAV6131	7B	27	152	BS00023023_51	Ku_c5789_663	5.3431	3.0517	-0.075	-1.3519	5.9202
TW-Pros10	1B	2	22	wsnp_Ku_c3682_6786230	BS00022564_51	5B	18	148	BS00065128_51	BS00000848_51	5.4787	2.3696	-1.3809	0.0843	-13.5527
TW-Pros10	2A	4	82	BS00001107_51	BobWhite_c1611_1685	2D3	8	8	IAAV1322	Excalibur_c2311_114	5.0588	2.7356	-8.8946	8.6275	13.3145
TW-Pros10	2B	5	120	BS00071690_51	Kukri_c36879_83	2B	5	160	BS00041921_51	BS00070091_51	8.0994	3.282	17.5826	-17.173	24.875
TW-Pros10	3B	11	88	BobWhite_rep_c66224_103	GENE-1154_396	3B	11	92	BobWhite_rep_c66224_103	GENE-1154_396	6.4397	5.5798	-19.2162	17.4246	37.6284
TW-Pros10	3D2	13	8	Kukri_rep_c94244_339	BobWhite_rep_c66215_299	3D2	13	18	BS00098759_51	BS00070468_51	6.7624	5.0198	20.5479	-20.2235	34.0761
TW-Pros10	5D1	19	44	BS00105022_51	Kukri_c37793_135	5D1	19	50	Kukri_c37793_135	wsnp_Ex_c1278_2449191	5.404	6.4522	-10.9889	8.8696	38.6661
TW-Pros10	6B	22	260	Ex_c17379_1425	BobWhite_c19298_232	6B	22	262	Ex_c17379_1425	BobWhite_c19298_232	5.2791	7.8963	14.2937	-8.7729	34.2256
TW-Mean	1A	1	146	BS00009808_51	BobWhite_c27438_81	6A	21	174	IACX4309	wsnp_Ex_c965_1846161	6.319	4.3662	0.6737	0.3218	5.5159
TW-Mean	1B	2	2	RAC875_c400_1363	Kukri_c79308_278	5B	18	134	Kukri_c30643_112	Kukri_c4818_332	5.5269	4.4282	1.2414	0.1314	-5.7562
TW-Mean	2A	4	174	wsnp_Ex_c24964_34219020	Tdurum_contig52350_636	2A	4	180	wsnp_Ex_c24964_34219020	Tdurum_contig52350_636	5.2071	10.0253	6.0198	-7.3792	9.8019
TW-Mean	4A	14	8	D_GDRF1KQ02JZS7N_128	BS00043286_51	4A	14	190	Kukri_c20719_949	BobWhite_c20282_164	6.4276	4.4636	-0.153	0.8215	-5.6851
TW-Mean	5D1	19	80	Kukri_c52028_104	IAAV2323	7A	26	72	BS00022978_51	RAC875_c63822_185	5.4773	4.8178	2.0632	-0.5511	5.1778
