# Supplementary material for: Genome wide genetic dissection of wheat quality and yield related traits and their relationship with grain shape and size traits in an elite × non-adapted bread wheat cross
Source: PLoS One. 2019 Sep 18;14(9):e0221826. doi: 10.1371/journal.pone.0221826 (PMC6750600; doi:10.1371/journal.pone.0221826)
Supplement: S5 Table — (XLSX) [file pone.0221826.s005.xlsx]

## Sheet: S5 Table
				Parental genotypes			Recombinant Inbred Lines
			Genotype	ND705	PI 414566		RIL-130	RIL-90	RIL-4	RIL-40	RIL-10	RIL-138
			Grain protein content (%)	15.3875	14.85		17.0875	17.175	17.2625	17.35	17.6	16.5125
			Grain Yield (kg ha-1)	3624.64	474.451		2861.46	3112.32	2717.93	2527.35	2716.22	3619.12
SNP id	SNP name	chrom	Position (cM)
IWB5566	BobWhite_rep_c65812_710	1A	175.1	A	B		B	B	B	B	B	A
IWB1856	BobWhite_c24825_349	1A	175.5	A	B		B	B	B	B	B	A
IWB8040	BS00036104_51	1A	176.3	A	B		B	B	B	B	B	A
IWB27519	Excalibur_c54842_340	1A	176.7	A	B		B	B	B	B	B	A
IWB2666	BobWhite_c34030_310	1A	177.1	A	B		B	B	B	B	-	-
IWB9961	BS00067119_51	1A	178.1	A	B		B	B	B	B	B	A
IWB72519	Tdurum_contig56538_337	1A	179.5	A	B		B	B	B	B	B	A
IWA735	wsnp_CAP11_c29_68486	1A	183.6	A	B		B	B	B	B	B	B
IWB13473	CAP12_c590_307	1B	210.3	A	B		B	B	B	B	B	A
IWB36268	IACX8074	1B	212.6	A	B		B	B	B	B	B	A
IWB41924	Kukri_c18230_1633	1B	213.2	A	B		B	B	B	B	B	-
IWA8332	wsnp_RFL_Contig2403_1927045	1B	213.5	A	B		B	B	B	B	B	A
IWB40483	Kukri_c11000_1769	1B	215.4	A	B		B	B	B	B	B	A
IWB29231	Excalibur_c88292_81	1B	215.7	A	B		B	B	B	B	B	A
IWB41428	Kukri_c1565_111	1B	216	A	B		B	B	B	B	B	A
IWB36475	Jagger_c2152_123	1B	216.3	A	B		B	B	-	B	B	A
IWB57628	RAC875_c4047_90	1B	217.3	A	B		B	B	B	B	B	A
IWB57627	RAC875_c4047_115	1B	217.6	A	B		B	B	-	B	-	A
IWB35863	IACX2540	5A	245.9	A	B		B	B	B	B	B	A
IWB35391	IAAV7827	5A	253.8	A	B		B	B	B	B	B	A
IWB64718	RFL_Contig4543_1706	5A	262.3	A	B		B	B	B	B	B	A
IWB37583	JD_c51907_59	5B	23.6	A	B		B	B	B	B	B	B
IWB72832	Tdurum_contig61864_1352	7A	363.8	A	B		B	B	B	B	B	B
IWB2669	BobWhite_c34068_833	7A	367.2	A	B		B	B	B	B	B	B
IWB30790	Excalibur_rep_c66918_307	7A	367.5	A	B		B	B	B	B	B	B
IWB25434	Excalibur_c3423_994	7B	7.7	A	B		B	B	B	B	B	A
IWB25433	Excalibur_c3423_1170	7B	7.7	A	B		B	B	B	B	B	A
IWB30238	Excalibur_rep_c107001_320	1B	93.7	A	B		A	A	A	A	A	A
IWB58021	RAC875_c44160_301	1B	94	A	B		A	A	A	A	A	A
IWA3471	wsnp_Ex_c34252_42593715	4D	45.3	A	B		A	A	A	A	A	A
IWB2883	BobWhite_c37076_229	4D	47	A	B		A	A	A	A	A	A
IWB28897	Excalibur_c79009_131	4D	48.4	A	B		A	A	A	A	A	A
IWB19222	D_GDRF1KQ02H66WD_341	4D	58.8	A	B		A	A	A	A	A	A
